# Supplementary material for: Fungal Isocyanide Synthases and Xanthocillin Biosynthesis in Aspergillus fumigatus
Source: mBio. 2018 May 29;9(3):e00785-18. doi: 10.1128/mBio.00785-18 (PMC5974471; doi:10.1128/mBio.00785-18)
Supplement: TABLE S1 [file mbo003183905st1.xlsx]

## Sheet: PF05141
List of sequences with significant hit to PF05141 domain of Asperigillus fumigatus Afu4g01420 (phmmer versus Ensembl genomes, evalue <= 0.01)
Some sequences were not included in final alignment due to poor alignment/redundancy (see note column)
Full length sequences were scanned for additional domains (hmmsearch versus PFAM hmm profile, see columns G-M for evalue)
							Hits to other PFAM domains
hit accn	hit region (amino acids)	NCBI taxonomy id	species/strain name	leaf name	notes	lineage	PF02668	PF00501	PF02458	PF00005	PF00067	PF01061	PF07690
ACA1_342860	37-305	1257118	Acanthamoeba castellanii str Neff	cc gv		Amoebozoa	6.4e-19	-	-	-	-	-	-
J658_1801	43-296	1310759	Acinetobacter baumannii 573719	J658_1801-43_296-1310759-Acinetobacter_bauman-Proteobacteria		Proteobacteria	-	-	-	-	-	-	-
P254_03368	43-296	1391912	Acinetobacter oleivorans CIP 110421	P254_03368-43_296-1391912-Acinetobacter_oleivo-Proteobacteria		Proteobacteria	-	-	-	-	-	-	-
AOLE_01050	43-296	436717	Acinetobacter oleivorans DR1		removed: identical to P254_03368	Proteobacteria	-	-	-	-	-	-	-
YA64_02960	43-296	48296	Acinetobacter pittii	YA64_02960-43_296-48296-Acinetobacter_pittii-Proteobacteria		Proteobacteria	-	-	-	-	-	-	-
ACINWC141_3620	43-296	903915	Acinetobacter sp WC 141		removed: identical to AOLE_01050	Proteobacteria	-	-	-	-	-	-	-
ACRE_005880	82-345	857340	Acremonium chrysogenum ATCC 11550	ACRE_005880-82_345-857340-Acremonium_chrysogen-Sordariomycetes		Sordariomycetes	5.1e-22	-	-	-	-	-	-
OK074_4063	46-293	1592327	Actinobacteria bacterium OK074		removed: failed IQ-TREE composition chi2 test (p-value<5%; df=19)	Actinobacteria	-	-	-	-	-	-	-
VL01_10925	43-295	29489	Aeromonas enteropelogenes	VL01_10925-43_295-29489-Aeromonas_enteropelo-Proteobacteria		Proteobacteria	-	-	-	-	-	-	-
HR52_01345	42-295	644	Aeromonas hydrophila	HR52_01345-42_295-644-Aeromonas_hydrophila-Proteobacteria		Proteobacteria	-	-	-	-	-	-	-
AT59_15345	42-295	1453502	Aeromonas hydrophila AD9	AT59_15345-42_295-1453502-Aeromonas_hydrophila-Proteobacteria		Proteobacteria	-	-	-	-	-	-	-
V428_18205	42-295	1418110	Aeromonas hydrophila AL09 71		removed: identical to AHA_3282	Proteobacteria	-	-	-	-	-	-	-
NM74_07245	42-295	644	Aeromonas hydrophila GCA 000783255	NM74_07245-42_295-644-Aeromonas_hydrophila-Proteobacteria		Proteobacteria	-	-	-	-	-	-	-
MC69_03840	42-295	644	Aeromonas hydrophila GCA 000783635		removed: identical to VU14_05260	Proteobacteria	-	-	-	-	-	-	-
OI71_06055	42-295	644	Aeromonas hydrophila GCA 000786315		removed: identical to AT59_15345	Proteobacteria	-	-	-	-	-	-	-
OI72_21165	42-295	644	Aeromonas hydrophila GCA 000803185	OI72_21165-42_295-644-Aeromonas_hydrophila-Proteobacteria		Proteobacteria	-	-	-	-	-	-	-
RY45_16930	42-295	644	Aeromonas hydrophila GCA 000940915	RY45_16930-42_295-644-Aeromonas_hydrophila-Proteobacteria		Proteobacteria	-	-	-	-	-	-	-
VU14_05260	42-295	644	Aeromonas hydrophila GCA 000963645		removed: identical to U876_05035	Proteobacteria	-	-	-	-	-	-	-
V469_05055	42-295	1419584	Aeromonas hydrophila J 1		removed: identical to V429_18240	Proteobacteria	-	-	-	-	-	-	-
AHML_17550	42-295	1288394	Aeromonas hydrophila ML09 119		removed: identical to V469_05055	Proteobacteria	-	-	-	-	-	-	-
U876_05035	42-295	1416915	Aeromonas hydrophila NJ 35		removed: identical to AHML_17550	Proteobacteria	-	-	-	-	-	-	-
V429_18240	42-295	1418107	Aeromonas hydrophila pc104A		removed: identical to V428_18205	Proteobacteria	-	-	-	-	-	-	-
HMPREF1171_00180	42-295	1073377	Aeromonas hydrophila SSU	HMPREF1171_00180-42_295-1073377-Aeromonas_hydrophila-Proteobacteria		Proteobacteria	-	-	-	-	-	-	-
AHA_3282	42-295	380703	Aeromonas hydrophila subsp hydrophila ATCC 7966		removed: identical to OI72_21165	Proteobacteria	-	-	-	-	-	-	-
AI20_02945	42-295	1448139	Aeromonas hydrophila YL17	AI20_02945-42_295-1448139-Aeromonas_hydrophila-Proteobacteria		Proteobacteria	-	-	-	-	-	-	-
JM66_16290	42-295	645	Aeromonas salmonicida	JM66_16290-42_295-645-Aeromonas_salmonicid-Proteobacteria		Proteobacteria	-	-	-	-	-	-	-
ASA01S_155_00030	42-295	1216980	Aeromonas salmonicida subsp masoucida NBRC 13784	ASA01S_155_00030-42_295-1216980-Aeromonas_salmonicid-Proteobacteria		Proteobacteria	-	-	-	-	-	-	-
K931_02004	42-295	1324960	Aeromonas salmonicida subsp pectinolytica 34mel	K931_02004-42_295-1324960-Aeromonas_salmonicid-Proteobacteria		Proteobacteria	-	-	-	-	-	-	-
IYQ_15363	42-295	1076135	Aeromonas salmonicida subsp salmonicida 01 B526		removed: identical to ASA01S_155_00030	Proteobacteria	-	-	-	-	-	-	-
ASA_1024	42-295	382245	Aeromonas salmonicida subsp salmonicida A449		removed: identical to IYQ_15363	Proteobacteria	-	-	-	-	-	-	-
TM02_19835	42-295	29491	Aeromonas salmonicida subsp salmonicida GCA 000786795		removed: identical to ASA_1024	Proteobacteria	-	-	-	-	-	-	-
HCDG_08285	141-405	544712	Ajellomyces capsulatus strain H143	HCDG_08285-141_405-544712-Ajellomyces_capsulat-Eurotiomycetes		Eurotiomycetes	-	-	-	-	-	-	-
HCEG_08045	141-405	544711	Ajellomyces capsulatus strain H88		removed: identical to HCDG_08285	Eurotiomycetes	-	-	-	-	-	-	-
BN9_134470	2-208	65357	Albugo candida		removed: more than 50% gaps/ambiguity	Oomycetes	-	-	-	-	-	-	-
ALNC14_002750	102-353	890382	Albugo laibachii	ALNC14_002750-102_353-890382-Albugo_laibachii-Oomycetes		Oomycetes	-	-	-	-	-	-	-
ATO12_03455	54-305	1317122	Aquimarina atlantica		removed: failed IQ-TREE composition chi2 test (p-value<5%; df=19)	BacteroChlorobi	-	-	-	-	-	-	-
AA314_05405	42-288	48	Archangium gephyra		removed: failed IQ-TREE composition chi2 test (p-value<5%; df=19)	Proteobacteria	-	-	-	-	-	-	-
ARB_07864	67-327	663331	Arthroderma benhamiae CBS 112371	ARB_07864-67_327-663331-Arthroderma_benhamia-Eurotiomycetes		Eurotiomycetes	-	1.1e-23	1e-15	-	-	-	-
MCYG_08678	71-286	554155	Arthroderma otae CBS 113480		removed: more than 50% gaps/ambiguity	Eurotiomycetes	-	3e-07	9.3e-16	-	-	-	-
FAGOS_FAFR401W	200-310	1034331	Ashbya gossypii FDAG1		removed: more than 50% gaps/ambiguity	Saccharomycotina	-	-	-	-	-	-	-
FAGOS_FAFR401W	350-470	1034331	Ashbya gossypii FDAG1		removed: more than 50% gaps/ambiguity	Saccharomycotina	-	-	-	-	-	-	-
CADACLAG00000013	138-403	344612	Aspergillus clavatus NRRL 1	CADACLAG00000013-138_403-344612-Aspergillus_clavatus-Eurotiomycetes		Eurotiomycetes	9.3e-24	-	-	-	-	-	-
CADACLAG00005758	79-348	344612	Aspergillus clavatus NRRL 1	CADACLAG00005758-79_348-344612-Aspergillus_clavatus-Eurotiomycetes		Eurotiomycetes	-	-	-	-	-	-	-
CADACLAG00005819	163-420	344612	Aspergillus clavatus NRRL 1	CADACLAG00005819-163_420-344612-Aspergillus_clavatus-Eurotiomycetes		Eurotiomycetes	-	-	-	-	-	-	-
CADACLAG00005887	43-288	344612	Aspergillus clavatus NRRL 1		removed: failed IQ-TREE composition chi2 test (p-value<5%; df=19)	Eurotiomycetes	3e-31	-	-	-	-	-	-
CADNFIAG00002993	174-438	331117	Aspergillus fischeri NRRL 181	CADNFIAG00002993-174_438-331117-Aspergillus_fischeri-Eurotiomycetes		Eurotiomycetes	3e-22	-	-	-	-	-	-
CADNFIAG00003962	80-349	331117	Aspergillus fischeri NRRL 181	CADNFIAG00003962-80_349-331117-Aspergillus_fischeri-Eurotiomycetes		Eurotiomycetes	-	-	-	-	-	-	-
CADNFIAG00005933	38-290	331117	Aspergillus fischeri NRRL 181	CADNFIAG00005933-38_290-331117-Aspergillus_fischeri-Eurotiomycetes		Eurotiomycetes	-	0.0036	-	-	-	-	-
CADNFIAG00004014	43-209	331117	Aspergillus fischeri NRRL 181		removed: more than 50% gaps/ambiguity	Eurotiomycetes	8e-30	-	-	-	-	-	-
CADNFIAG00004014	203-287	331117	Aspergillus fischeri NRRL 181		removed: more than 50% gaps/ambiguity	Eurotiomycetes	8e-30	-	-	-	-	-	-
P034_00011731	64-322	1392242	Aspergillus flavus AF70	P034_00011731-64_322-1392242-Aspergillus_flavus_A-Eurotiomycetes		Eurotiomycetes	1.6e-21	-	-	-	-	-	-
P034_00071139	160-425	1392242	Aspergillus flavus AF70	P034_00071139-160_425-1392242-Aspergillus_flavus_A-Eurotiomycetes		Eurotiomycetes	-	-	-	-	-	-	-
CADAFLAG00006504	183-449	332952	Aspergillus flavus NRRL3357	CADAFLAG00006504-183_449-332952-Aspergillus_flavus_N-Eurotiomycetes		Eurotiomycetes	-	-	-	-	-	-	-
CADAFLAG00011992	64-322	332952	Aspergillus flavus NRRL3357	CADAFLAG00011992-64_322-332952-Aspergillus_flavus_N-Eurotiomycetes		Eurotiomycetes	1.5e-21	-	-	-	-	-	-
CADAFUBG00010072	43-287	451804	Aspergillus fumigatus A1163		removed: identical to BA78_6053	Eurotiomycetes	1.5e-29	-	-	-	-	-	-
CADAFUBG00010077	80-349	451804	Aspergillus fumigatus A1163		removed: identical to CADAFUAG00002462	Eurotiomycetes	-	-	-	-	-	-	-
CADAFUBG00005100	179-447	451804	Aspergillus fumigatus A1163		removed: identical to CADAFUAG00002520	Eurotiomycetes	4.4e-23	-	-	-	-	-	-
CADAFUBG00003537	38-286	451804	Aspergillus fumigatus A1163		removed: identical to CADAFUAG00005432	Eurotiomycetes	-	0.01	-	-	-	-	-
CADAFUAG00002462 (AFUA_4G01420)	80-349	330879	Aspergillus fumigatus Af293	CADAFUAG00002462-80_349-330879-Aspergillus_fumigatu-Eurotiomycetes		Eurotiomycetes	-	-	-	-	-	-	-
CADAFUAG00002492 (AFUA_4G01370)	43-288	330879	Aspergillus fumigatus Af293	CADAFUAG00002492-43_288-330879-Aspergillus_fumigatu-Eurotiomycetes		Eurotiomycetes	1.5e-29	-	-	-	-	-	-
CADAFUAG00002520 (AFUA_5G02660)	179-447	330879	Aspergillus fumigatus Af293	CADAFUAG00002520-179_447-330879-Aspergillus_fumigatu-Eurotiomycetes		Eurotiomycetes	5.6e-23	-	-	-	-	-	-
CADAFUAG00005432 (AFUA_3G13690)	38-286	330879	Aspergillus fumigatus Af293	crmA-38_286-330879-Aspergillus_fumigatu-Eurotiomycetes	hits to PF00501 and PF02458 calcuated using downstream ORF CADAFUAG00005164 (AFUA_3G13700) which expression studies show is actually expressed with CADAFUAG00005432 (AFUA_3G13690) as a single mRNA rather than two separate ORFs	Eurotiomycetes	-	8e-20	4e-15	-	-	-	-
BA78_2053	80-349	1476192	Aspergillus fumigatus var RP 2014	BA78_2053-80_349-1476192-Aspergillus_fumigatu-Eurotiomycetes		Eurotiomycetes	-	-	-	-	-	-	-
BA78_2672	38-286	1476192	Aspergillus fumigatus var RP 2014	BA78_2672-38_286-1476192-Aspergillus_fumigatu-Eurotiomycetes		Eurotiomycetes	-	0.01	-	-	-	-	-
BA78_6053	43-287	1476192	Aspergillus fumigatus var RP 2014	BA78_6053-43_287-1476192-Aspergillus_fumigatu-Eurotiomycetes		Eurotiomycetes	1.5e-29	-	-	-	-	-	-
BA78_6728	179-447	1476192	Aspergillus fumigatus var RP 2014		removed: identical to CADAFUBG00005100	Eurotiomycetes	5.6e-23	-	-	-	-	-	-
Y699_03662	43-287	1437362	Aspergillus fumigatus Z5		removed: identical to CADAFUBG00010072	Eurotiomycetes	1.5e-29	-	-	-	-	-	-
Y699_03657	80-349	1437362	Aspergillus fumigatus Z5		removed: identical to CADAFUBG00010077	Eurotiomycetes	-	-	-	-	-	-	-
Y699_00232	179-432	1437362	Aspergillus fumigatus Z5	Y699_00232-179_432-1437362-Aspergillus_fumigatu-Eurotiomycetes		Eurotiomycetes	4.9e-23	-	-	-	-	-	-
Y699_01197	38-293	1437362	Aspergillus fumigatus Z5	Y699_01197-38_293-1437362-Aspergillus_fumigatu-Eurotiomycetes		Eurotiomycetes	-	4.8e-27	6.5e-12	-	-	-	-
AN2606.2	81-342	227321	Aspergillus nidulans strain FGSC A4 ATCC 38163 CBS 112 46 NRRL 194 M139	AN2606.2-81_342-227321-Aspergillus_nidulans_-Eurotiomycetes		Eurotiomycetes	2.2e-20	-	-	-	-	-	-
AN2705.2	171-266	227321	Aspergillus nidulans strain FGSC A4 ATCC 38163 CBS 112 46 NRRL 194 M139		removed: more than 50% gaps/ambiguity	Eurotiomycetes	-	-	-	-	-	-	-
AN2705.2	342-439	227321	Aspergillus nidulans strain FGSC A4 ATCC 38163 CBS 112 46 NRRL 194 M139		removed: more than 50% gaps/ambiguity	Eurotiomycetes	-	-	-	-	-	-	-
ASPNIDRAFT_46788	3-254	380704	Aspergillus niger ATCC 1015	ASPNIDRAFT_46788-3_254-380704-Aspergillus_niger_AT-Eurotiomycetes		Eurotiomycetes	1.4e-08	-	-	-	-	-	-
CADANGAG00000230	105-361	425011	Aspergillus niger CBS 513 88	CADANGAG00000230-105_361-425011-Aspergillus_niger_CB-Eurotiomycetes		Eurotiomycetes	-	-	-	-	-	-	-
ANOM_003766	183-446	1509407	Aspergillus nomius NRRL 13137	ANOM_003766-183_446-1509407-Aspergillus_nomius_N-Eurotiomycetes		Eurotiomycetes	-	-	-	-	-	-	-
ANOM_009226	63-322	1509407	Aspergillus nomius NRRL 13137	ANOM_009226-63_322-1509407-Aspergillus_nomius_N-Eurotiomycetes		Eurotiomycetes	2.2e-21	-	-	-	-	-	-
AOCH_003004	94-343	138278	Aspergillus ochraceoroseus	AOCH_003004-94_343-138278-Aspergillus_ochraceo-Eurotiomycetes		Eurotiomycetes	-	2.9e-25	1.6e-08	-	-	-	-
AO1008_07125	183-448	1197718	Aspergillus oryzae 100 8	AO1008_07125-183_448-1197718-Aspergillus_oryzae_1-Eurotiomycetes		Eurotiomycetes	-	-	-	-	-	-	-
AO1008_06093	1-141	1197718	Aspergillus oryzae 100 8		removed: identical to Ao3042_05856	Eurotiomycetes	6.5e-22	-	-	-	-	-	-
AO1008_06092	63-145	1197718	Aspergillus oryzae 100 8		removed: more than 50% gaps/ambiguity	Eurotiomycetes	-	-	-	-	-	-	-
Ao3042_05857	63-145	1160506	Aspergillus oryzae 3 042		removed: identical to AO1008_06092	Eurotiomycetes	-	-	-	-	-	-	-
Ao3042_03026	183-448	1160506	Aspergillus oryzae 3 042		removed: identical to AO1008_07125	Eurotiomycetes	-	-	-	-	-	-	-
Ao3042_05856	1-141	1160506	Aspergillus oryzae 3 042		removed: more than 50% gaps/ambiguity	Eurotiomycetes	6.5e-22	-	-	-	-	-	-
CADAORAG00010766	48-310	510516	Aspergillus oryzae RIB40	CADAORAG00010766-48_310-510516-Aspergillus_oryzae_R-Eurotiomycetes		Eurotiomycetes	-	-	-	-	-	-	-
CADAORAG00006670	1-141	510516	Aspergillus oryzae RIB40		removed: identical to AO1008_06093	Eurotiomycetes	6.3e-22	-	-	-	-	-	-
CADAORAG00006669	63-139	510516	Aspergillus oryzae RIB40		removed: more than 50% gaps/ambiguity	Eurotiomycetes	-	-	-	-	-	-	-
P875_00138502	173-289	1403190	Aspergillus parasiticus SU 1		removed: more than 50% gaps/ambiguity	Eurotiomycetes	-	-	-	-	-	-	-
P875_00138502	336-438	1403190	Aspergillus parasiticus SU 1		removed: more than 50% gaps/ambiguity	Eurotiomycetes	-	-	-	-	-	-	-
ARAM_003776	94-351	308745	Aspergillus rambellii	ARAM_003776-94_351-308745-Aspergillus_rambelli-Eurotiomycetes		Eurotiomycetes	-	2.9e-25	2.7e-08	-	-	-	-
EURHEDRAFT_409674	140-408	1388766	Aspergillus ruber CBS 135680	EURHEDRAFT_409674-140_408-1388766-Aspergillus_ruber_CB-Eurotiomycetes		Eurotiomycetes	-	-	-	-	-	-	-
AUD_0702	80-349	91492	Aspergillus udagawae	AUD_0702-80_349-91492-Aspergillus_udagawae-Eurotiomycetes		Eurotiomycetes	-	-	-	-	-	-	-
AUD_3595	179-443	91492	Aspergillus udagawae	AUD_3595-179_443-91492-Aspergillus_udagawae-Eurotiomycetes		Eurotiomycetes	9.7e-23	-	-	-	-	-	-
AUD_0707	43-288	91492	Aspergillus udagawae		removed: failed IQ-TREE composition chi2 test (p-value<5%; df=19)	Eurotiomycetes	1.6e-29	-	-	-	-	-	-
M436DRAFT_86586	106-178	1043004	Aureobasidium namibiae CBS 147 97		removed: more than 50% gaps/ambiguity	Dothideomycetes	-	-	-	-	-	-	-
M438DRAFT_245019	42-300	1043002	Aureobasidium pullulans EXF 150	M438DRAFT_245019-42_300-1043002-Aureobasidium_pullul-Dothideomycetes		Dothideomycetes	-	-	-	-	-	-	-
M901_0348	1-212	1353530	Bacteriovorax sp DB6 IX		removed: failed IQ-TREE composition chi2 test (p-value<5%; df=19)	Proteobacteria	-	-	-	-	-	-	-
BAUCODRAFT_62190	2-247	717646	Baudoinia compniacensis strain UAMH 10762	BAUCODRAFT_62190-2_247-717646-Baudoinia_compniacen-Dothideomycetes		Dothideomycetes	2.8e-26	-	-	-	-	-	-
EP01_03530	67-324	959	Bdellovibrio bacteriovorus	EP01_03530-67_324-959-Bdellovibrio_bacteri-Proteobacteria		Proteobacteria	-	-	-	-	-	-	-
ACL96_06445	66-323	959	Bdellovibrio bacteriovorus GCA 001042445		removed: identical to EP01_03530	Proteobacteria	-	-	-	-	-	-	-
Bd1454	64-320	264462	Bdellovibrio bacteriovorus HD100	Bd1454-64_320-264462-Bdellovibrio_bacteri-Proteobacteria		Proteobacteria	-	-	-	-	-	-	-
Bdt_1440	31-288	1069642	Bdellovibrio bacteriovorus str Tiberius	Bdt_1440-31_288-1069642-Bdellovibrio_bacteri-Proteobacteria		Proteobacteria	-	-	-	-	-	-	-
BBAD15_g7884	92-356	1245745	Beauveria bassiana D1 5	BBAD15_g7884-92_356-1245745-Beauveria_bassiana_D-Sordariomycetes		Sordariomycetes	2e-24	-	-	-	-	-	-
BBAD15_g8293	37-298	1245745	Beauveria bassiana D1 5	BBAD15_g8293-37_298-1245745-Beauveria_bassiana_D-Sordariomycetes		Sordariomycetes	-	4.2e-23	1.5e-15	-	-	-	-
BBA_05043	91-356	655819	Beauveria bassiana strain ARSEF 2860	BBA_05043-91_356-655819-Beauveria_bassiana_s-Sordariomycetes		Sordariomycetes	1.2e-24	-	-	-	-	-	-
BBA_07379	37-298	655819	Beauveria bassiana strain ARSEF 2860	BBA_07379-37_298-655819-Beauveria_bassiana_s-Sordariomycetes		Sordariomycetes	-	4.2e-23	4.6e-15	-	-	-	-
BBA_09587	178-453	655819	Beauveria bassiana strain ARSEF 2860	BBA_09587-178_453-655819-Beauveria_bassiana_s-Sordariomycetes		Sordariomycetes	-	-	-	-	-	-	-
COCC4DRAFT_141675	40-308	665024	Bipolaris maydis ATCC 48331	COCC4DRAFT_141675-40_308-665024-Bipolaris_maydis_ATC-Dothideomycetes		Dothideomycetes	-	-	-	-	-	-	-
COCC4DRAFT_37384	40-297	665024	Bipolaris maydis ATCC 48331	COCC4DRAFT_37384-40_297-665024-Bipolaris_maydis_ATC-Dothideomycetes		Dothideomycetes	-	-	-	-	-	-	-
COCC4DRAFT_128975	87-346	665024	Bipolaris maydis ATCC 48331		removed: identical to COCHEDRAFT_1101250	Dothideomycetes	-	-	-	-	-	-	-
COCC4DRAFT_76965	56-313	665024	Bipolaris maydis ATCC 48331		removed: identical to COCHEDRAFT_1220253	Dothideomycetes	-	1.4e-26	1.2e-08	-	-	-	7.7e-15
COCC4DRAFT_82046	187-479	665024	Bipolaris maydis ATCC 48331		removed: identical to COCHEDRAFT_1220547	Dothideomycetes	-	-	-	-	-	-	-
COCHEDRAFT_1101250	25-284	701091	Bipolaris maydis C5	COCHEDRAFT_1101250-25_284-701091-Bipolaris_maydis_C5-Dothideomycetes		Dothideomycetes	-	-	-	-	-	-	-
COCHEDRAFT_1220253	81-338	701091	Bipolaris maydis C5	COCHEDRAFT_1220253-81_338-701091-Bipolaris_maydis_C5-Dothideomycetes		Dothideomycetes	-	1e-26	4.7e-09	-	-	-	-
COCHEDRAFT_1220547	187-479	701091	Bipolaris maydis C5	COCHEDRAFT_1220547-187_479-701091-Bipolaris_maydis_C5-Dothideomycetes		Dothideomycetes	-	-	-	-	-	-	-
COCHEDRAFT_1217943	55-323	701091	Bipolaris maydis C5		removed: identical to COCC4DRAFT_141675	Dothideomycetes	-	-	-	-	-	-	-
COCHEDRAFT_1175597	40-297	701091	Bipolaris maydis C5		removed: identical to COCC4DRAFT_37384	Dothideomycetes	-	-	-	-	-	-	-
COCMIDRAFT_106357	56-313	930090	Bipolaris oryzae ATCC 44560	COCMIDRAFT_106357-56_313-930090-Bipolaris_oryzae_ATC-Dothideomycetes		Dothideomycetes	-	7.9e-27	6.4e-09	-	-	-	7.6e-15
COCMIDRAFT_8156	40-308	930090	Bipolaris oryzae ATCC 44560	COCMIDRAFT_8156-40_308-930090-Bipolaris_oryzae_ATC-Dothideomycetes		Dothideomycetes	-	-	-	-	-	-	-
COCMIDRAFT_92867	87-345	930090	Bipolaris oryzae ATCC 44560	COCMIDRAFT_92867-87_345-930090-Bipolaris_oryzae_ATC-Dothideomycetes		Dothideomycetes	-	-	-	-	-	-	-
COCMIDRAFT_92895	40-297	930090	Bipolaris oryzae ATCC 44560	COCMIDRAFT_92895-40_297-930090-Bipolaris_oryzae_ATC-Dothideomycetes		Dothideomycetes	-	-	-	-	-	-	-
COCMIDRAFT_31538	187-479	930090	Bipolaris oryzae ATCC 44560		removed: identical to COCCADRAFT_96354	Dothideomycetes	-	-	-	-	-	-	-
COCSADRAFT_196405	56-312	665912	Bipolaris sorokiniana ND90Pr	COCSADRAFT_196405-56_312-665912-Bipolaris_sorokinian-Dothideomycetes		Dothideomycetes	-	7.2e-27	3e-08	-	-	-	9.3e-14
COCSADRAFT_34992	187-479	665912	Bipolaris sorokiniana ND90Pr	COCSADRAFT_34992-187_479-665912-Bipolaris_sorokinian-Dothideomycetes		Dothideomycetes	-	-	-	-	-	-	-
COCSADRAFT_39282	87-346	665912	Bipolaris sorokiniana ND90Pr	COCSADRAFT_39282-87_346-665912-Bipolaris_sorokinian-Dothideomycetes		Dothideomycetes	-	-	-	-	-	-	-
COCSADRAFT_40836	40-308	665912	Bipolaris sorokiniana ND90Pr	COCSADRAFT_40836-40_308-665912-Bipolaris_sorokinian-Dothideomycetes		Dothideomycetes	-	-	-	-	-	-	-
COCSADRAFT_96868	40-297	665912	Bipolaris sorokiniana ND90Pr	COCSADRAFT_96868-40_297-665912-Bipolaris_sorokinian-Dothideomycetes		Dothideomycetes	-	-	-	-	-	-	-
COCVIDRAFT_14541	40-308	930091	Bipolaris victoriae FI3	COCVIDRAFT_14541-40_308-930091-Bipolaris_victoriae_-Dothideomycetes		Dothideomycetes	-	-	-	-	-	-	-
COCVIDRAFT_24842	65-326	930091	Bipolaris victoriae FI3	COCVIDRAFT_24842-65_326-930091-Bipolaris_victoriae_-Dothideomycetes		Dothideomycetes	-	3.6e-25	4.9e-09	-	-	-	1.8e-19
COCVIDRAFT_35462	87-346	930091	Bipolaris victoriae FI3	COCVIDRAFT_35462-87_346-930091-Bipolaris_victoriae_-Dothideomycetes		Dothideomycetes	-	-	-	-	-	-	-
COCVIDRAFT_91855	40-296	930091	Bipolaris victoriae FI3		removed: identical to COCCADRAFT_100199	Dothideomycetes	-	-	-	-	-	-	-
COCVIDRAFT_42268	187-479	930091	Bipolaris victoriae FI3		removed: identical to COCMIDRAFT_31538	Dothideomycetes	-	-	-	-	-	-	-
COCCADRAFT_100199	40-296	930089	Bipolaris zeicola 26 R 13	COCCADRAFT_100199-40_296-930089-Bipolaris_zeicola_26-Dothideomycetes		Dothideomycetes	-	-	-	-	-	-	-
COCCADRAFT_112729	57-312	930089	Bipolaris zeicola 26 R 13	COCCADRAFT_112729-57_312-930089-Bipolaris_zeicola_26-Dothideomycetes		Dothideomycetes	-	1.1e-26	1.6e-13	-	-	-	-
COCCADRAFT_38109	87-346	930089	Bipolaris zeicola 26 R 13	COCCADRAFT_38109-87_346-930089-Bipolaris_zeicola_26-Dothideomycetes		Dothideomycetes	-	-	-	-	-	-	-
COCCADRAFT_9027	81-342	930089	Bipolaris zeicola 26 R 13	COCCADRAFT_9027-81_342-930089-Bipolaris_zeicola_26-Dothideomycetes		Dothideomycetes	-	5e-26	3.7e-09	-	-	-	1.3e-19
COCCADRAFT_96354	187-479	930089	Bipolaris zeicola 26 R 13	COCCADRAFT_96354-187_479-930089-Bipolaris_zeicola_26-Dothideomycetes		Dothideomycetes	-	-	-	-	-	-	-
COCCADRAFT_101512	40-308	930089	Bipolaris zeicola 26 R 13		removed: identical to COCVIDRAFT_14541	Dothideomycetes	-	-	-	-	-	-	-
BDDG_02636	139-405	653446	Blastomyces dermatitidis ATCC 18188	BDDG_02636-139_405-653446-Blastomyces_dermatit-Eurotiomycetes		Eurotiomycetes	-	-	-	-	-	-	-
BDFG_06775	139-405	447095	Blastomyces dermatitidis ATCC 26199		removed: identical to BDDG_02636	Eurotiomycetes	-	-	-	-	-	-	-
BDCG_02023	139-407	559297	Blastomyces dermatitidis ER 3	BDCG_02023-139_407-559297-Blastomyces_dermatit-Eurotiomycetes		Eurotiomycetes	-	-	-	-	-	-	-
BDBG_03868	139-407	559298	Blastomyces gilchristii SLH14081	BDBG_03868-139_407-559298-Blastomyces_gilchris-Eurotiomycetes		Eurotiomycetes	-	-	-	-	-	-	-
BcDW1_3013	42-303	1290391	Botryotinia fuckeliana strain BcDW1	BcDW1_3013-42_303-1290391-Botryotinia_fuckelia-Leotiomycetes		Leotiomycetes	-	-	-	-	-	-	-
BofuT4_P101150.1	42-141	999810	Botryotinia fuckeliana strain T4		removed: more than 50% gaps/ambiguity	Leotiomycetes	-	-	-	-	-	-	-
Bcin09g00720	42-303	332648	Botrytis cinerea B05 10	Bcin09g00720-42_303-332648-Botrytis_cinerea_B05-Leotiomycetes		Leotiomycetes	-	-	-	-	-	-	-
XF14_18625	43-157	28095	Burkholderia gladioli GCA 000981885		removed: failed IQ-TREE composition chi2 test (p-value<5%; df=19)	Proteobacteria	2.2e-37	-	-	-	-	-	-
XF14_18625	231-311	28095	Burkholderia gladioli GCA 000981885		removed: failed IQ-TREE composition chi2 test (p-value<5%; df=19)	Proteobacteria	2.2e-37	-	-	-	-	-	-
XF14_18640	52-304	28095	Burkholderia gladioli GCA 000981885	XF14_18640-52_304-28095-Burkholderia_gladiol-Proteobacteria		Proteobacteria	-	-	-	-	-	-	-
BMA721280_M0091	44-296	370895	Burkholderia mallei 2002721280		removed: identical to BMAFMH_G0210	Proteobacteria	-	-	-	-	-	-	-
BMA10399_B1712	44-296	412021	Burkholderia mallei ATCC 10399		removed: identical to BMAA1924	Proteobacteria	-	-	-	-	-	-	-
BMAA1924	44-296	243160	Burkholderia mallei ATCC 23344		removed: identical to BMAPRL20_2015	Proteobacteria	-	-	-	-	-	-	-
BMAFMH_G0210	44-296	334802	Burkholderia mallei FMH	BMAFMH_G0210-44_296-334802-Burkholderia_mallei_-Proteobacteria		Proteobacteria	-	-	-	-	-	-	-
BMAGB8_A2206	44-296	320390	Burkholderia mallei GB8 horse 4		removed: identical to BMASAVP1_0939	Proteobacteria	-	-	-	-	-	-	-
BO06_3489	44-296	13373	Burkholderia mallei GCA 000755845		removed: identical to X897_4598	Proteobacteria	-	-	-	-	-	-	-
DM47_3400	44-296	13373	Burkholderia mallei GCA 000756025		removed: identical to BMA721280_M0091	Proteobacteria	-	-	-	-	-	-	-
BMAJHU_I1167	44-296	334803	Burkholderia mallei JHU		removed: identical to BMA10399_B1712	Proteobacteria	-	-	-	-	-	-	-
BMA10229_1224	44-296	412022	Burkholderia mallei NCTC 10229		removed: identical to BM44_3822	Proteobacteria	-	-	-	-	-	-	-
BM44_3822	44-296	320389	Burkholderia mallei NCTC 10247		removed: identical to BMAGB8_A2206	Proteobacteria	-	-	-	-	-	-	-
BMAPRL20_2015	44-296	436115	Burkholderia mallei PRL 20		removed: identical to DM47_3400	Proteobacteria	-	-	-	-	-	-	-
BMASAVP1_0939	44-296	320388	Burkholderia mallei SAVP1		removed: identical to BMAJHU_I1167	Proteobacteria	-	-	-	-	-	-	-
DM82_3791	44-296	342113	Burkholderia oklahomensis	DM82_3791-44_296-342113-Burkholderia_oklahom-Proteobacteria		Proteobacteria	-	-	-	-	-	-	-
BG90_4252	44-296	441162	Burkholderia oklahomensis C6786	BG90_4252-44_296-441162-Burkholderia_oklahom-Proteobacteria		Proteobacteria	-	-	-	-	-	-	-
BBW_5712	44-296	884204	Burkholderia pseudomallei 1026b		removed: identical to BUH_4513	Proteobacteria	-	-	-	-	-	-	-
BURPS1106A_A0228	44-296	357348	Burkholderia pseudomallei 1106a		removed: identical to Y034_4119	Proteobacteria	-	-	-	-	-	-	-
BURPS1106B_1764	44-296	357347	Burkholderia pseudomallei 1106b		removed: identical to BURPS1710b_A1679	Proteobacteria	-	-	-	-	-	-	-
BURPS1655_C0509	44-296	331109	Burkholderia pseudomallei 1655		removed: identical to DP51_4994	Proteobacteria	-	-	-	-	-	-	-
BURPS1710A_A2719	44-296	320371	Burkholderia pseudomallei 1710a		removed: identical to BG97_4472	Proteobacteria	-	-	-	-	-	-	-
BURPS1710b_A1679	44-296	320372	Burkholderia pseudomallei 1710b		removed: identical to X899_970	Proteobacteria	-	-	-	-	-	-	-
BURPS305_3550	44-296	425067	Burkholderia pseudomallei 305		removed: identical to JE55_4539	Proteobacteria	-	-	-	-	-	-	-
BG92_3772	44-296	360118	Burkholderia pseudomallei 406e		removed: identical to Y598_5155	Proteobacteria	-	-	-	-	-	-	-
BUC_4346	44-296	557724	Burkholderia pseudomallei 576 GCA 000756185		removed: identical to Y033_2414	Proteobacteria	-	-	-	-	-	-	-
BURPS668_A0318	44-296	320373	Burkholderia pseudomallei 668		removed: identical to BH02_4709	Proteobacteria	-	-	-	-	-	-	-
BG97_4472	44-296	441156	Burkholderia pseudomallei 7894		removed: identical to J103_14420	Proteobacteria	-	-	-	-	-	-	-
X996_4970	44-296	1439855	Burkholderia pseudomallei A79A	X996_4970-44_296-1439855-Burkholderia_pseudom-Proteobacteria		Proteobacteria	-	-	-	-	-	-	-
X997_3566	44-296	1439856	Burkholderia pseudomallei A79C		removed: identical to X996_4970	Proteobacteria	-	-	-	-	-	-	-
Y023_2971	44-296	1439857	Burkholderia pseudomallei A79D		removed: identical to X997_3566	Proteobacteria	-	-	-	-	-	-	-
X945_1338	44-296	1434928	Burkholderia pseudomallei ABCPW 107		removed: identical to X990_1000	Proteobacteria	-	-	-	-	-	-	-
X946_643	44-296	1820025	Burkholderia pseudomallei ABCPW 111	X946_643-44_296-1820025-Burkholderia_pseudom-Proteobacteria		Proteobacteria	-	-	-	-	-	-	-
X897_4598	44-296	1434208	Burkholderia pseudomallei ABCPW 30		removed: identical to X992_410	Proteobacteria	-	-	-	-	-	-	-
X898_4563	44-296	1434209	Burkholderia pseudomallei ABCPW 91		removed: identical to Y030_4609	Proteobacteria	-	-	-	-	-	-	-
X995_3537	44-296	1439854	Burkholderia pseudomallei B03		removed: identical to Y023_2971	Proteobacteria	-	-	-	-	-	-	-
X900_2969	44-296	1434211	Burkholderia pseudomallei BDU 2		removed: identical to BBU_3412	Proteobacteria	-	-	-	-	-	-	-
BPC006_II0217	44-296	1229785	Burkholderia pseudomallei BPC006		removed: identical to Y602_2858	Proteobacteria	-	-	-	-	-	-	-
JE55_4539	44-296	28450	Burkholderia pseudomallei GCA 000755765		removed: identical to Y029_4029	Proteobacteria	-	-	-	-	-	-	-
DP55_5391	44-296	28450	Burkholderia pseudomallei GCA 000756105		removed: identical to X896_4825	Proteobacteria	-	-	-	-	-	-	-
DP51_4994	44-296	28450	Burkholderia pseudomallei GCA 000756165		removed: identical to D512_24251	Proteobacteria	-	-	-	-	-	-	-
DP62_3460	44-296	28450	Burkholderia pseudomallei GCA 000756905		removed: identical to X949_427	Proteobacteria	-	-	-	-	-	-	-
DO70_5043	44-296	28450	Burkholderia pseudomallei GCA 000756915	DO70_5043-44_296-28450-Burkholderia_pseudom-Proteobacteria		Proteobacteria	-	-	-	-	-	-	-
DO71_440	44-296	28450	Burkholderia pseudomallei GCA 000756925		removed: identical to X893_3577	Proteobacteria	-	-	-	-	-	-	-
ADU20_25930	44-296	28450	Burkholderia pseudomallei GCA 000757075		removed: identical to Y024_764	Proteobacteria	-	-	-	-	-	-	-
DP56_4886	44-288	28450	Burkholderia pseudomallei GCA 000757145	DP56_4886-44_288-28450-Burkholderia_pseudom-Proteobacteria		Proteobacteria	-	-	-	-	-	-	-
DP57_3962	44-296	28450	Burkholderia pseudomallei GCA 000757165		removed: identical to DP62_3460	Proteobacteria	-	-	-	-	-	-	-
JT30_4858	44-296	28450	Burkholderia pseudomallei GCA 000773345		removed: identical to X995_3537	Proteobacteria	-	-	-	-	-	-	-
BH02_4709	44-296	28450	Burkholderia pseudomallei GCA 000959305	BH02_4709-44_296-28450-Burkholderia_pseudom-Proteobacteria		Proteobacteria	-	-	-	-	-	-	-
VU09_30680	44-296	28450	Burkholderia pseudomallei GCA 000981285	VU09_30680-44_296-28450-Burkholderia_pseudom-Proteobacteria		Proteobacteria	-	-	-	-	-	-	-
ERS008792_00670	44-295	28450	Burkholderia pseudomallei GCA 001192815		removed: identical to ERS008811_03033	Proteobacteria	-	-	-	-	-	-	-
ERS012319_02412	44-296	28450	Burkholderia pseudomallei GCA 001202895		removed: identical to ERS012381_03216	Proteobacteria	-	-	-	-	-	-	-
ERS012355_03300	44-296	28450	Burkholderia pseudomallei GCA 001204275		removed: identical to X978_3729	Proteobacteria	-	-	-	-	-	-	-
ERS012356_03177	44-296	28450	Burkholderia pseudomallei GCA 001211245		removed: identical to X890_4411	Proteobacteria	-	-	-	-	-	-	-
ERS013350_04006	44-296	28450	Burkholderia pseudomallei GCA 001212705		removed: identical to Y047_678	Proteobacteria	-	-	-	-	-	-	-
ERS012376_03554	44-296	28450	Burkholderia pseudomallei GCA 001262275	ERS012376_03554-44_296-28450-Burkholderia_pseudom-Proteobacteria		Proteobacteria	-	-	-	-	-	-	-
ERS012344_02933	44-296	28450	Burkholderia pseudomallei GCA 001320065		removed: identical to ERS012376_03554	Proteobacteria	-	-	-	-	-	-	-
ERS012381_03216	44-296	28450	Burkholderia pseudomallei GCA 001320585		removed: identical to ERS012339_02882	Proteobacteria	-	-	-	-	-	-	-
ERS008811_03033	44-295	28450	Burkholderia pseudomallei GCA 001321265	ERS008811_03033-44_295-28450-Burkholderia_pseudom-Proteobacteria		Proteobacteria	-	-	-	-	-	-	-
ERS012339_02882	44-296	28450	Burkholderia pseudomallei GCA 001327115		removed: identical to Y045_5149	Proteobacteria	-	-	-	-	-	-	-
DR55_5202	44-296	1306418	Burkholderia pseudomallei HBPUB10134a		removed: identical to X988_3953	Proteobacteria	-	-	-	-	-	-	-
DR54_5472	44-296	1306419	Burkholderia pseudomallei HBPUB10303a		removed: identical to X888_5789	Proteobacteria	-	-	-	-	-	-	-
X993_4439	44-296	1439852	Burkholderia pseudomallei K42		removed: identical to X881_4499	Proteobacteria	-	-	-	-	-	-	-
Y597_1612	44-296	1437001	Burkholderia pseudomallei MSHR1000		removed: identical to ERS012344_02933	Proteobacteria	-	-	-	-	-	-	-
Y039_4458	44-296	1435991	Burkholderia pseudomallei MSHR1029		removed: identical to DR54_5472	Proteobacteria	-	-	-	-	-	-	-
D512_24251	44-296	1247713	Burkholderia pseudomallei MSHR1043	D512_24251-44_296-1247713-Burkholderia_pseudom-Proteobacteria		Proteobacteria	-	-	-	-	-	-	-
Y603_5175	44-296	1437000	Burkholderia pseudomallei MSHR1153	Y603_5175-44_296-1437000-Burkholderia_pseudom-Proteobacteria		Proteobacteria	-	-	-	-	-	-	-
BBL_1626	44-296	1249469	Burkholderia pseudomallei MSHR1328		removed: identical to X892_3591	Proteobacteria	-	-	-	-	-	-	-
Y042_754	44-296	1435992	Burkholderia pseudomallei MSHR1357		removed: identical to BURPS1106B_1764	Proteobacteria	-	-	-	-	-	-	-
BBN_3540	44-296	1249471	Burkholderia pseudomallei MSHR146		removed: identical to BBW_5712	Proteobacteria	-	-	-	-	-	-	-
Y043_2742	44-296	1435993	Burkholderia pseudomallei MSHR2138		removed: identical to Y597_1612	Proteobacteria	-	-	-	-	-	-	-
Y044_4393	44-296	1435994	Burkholderia pseudomallei MSHR2243		removed: identical to X895_5167	Proteobacteria	-	-	-	-	-	-	-
Y045_5149	44-296	1435995	Burkholderia pseudomallei MSHR2451		removed: identical to ERS012355_03300	Proteobacteria	-	-	-	-	-	-	-
BG16_4088	44-296	1249472	Burkholderia pseudomallei MSHR2543		removed: identical to BUC_4346	Proteobacteria	-	-	-	-	-	-	-
Y046_3653	44-296	1435996	Burkholderia pseudomallei MSHR2990		removed: identical to X976_1514	Proteobacteria	-	-	-	-	-	-	-
Y047_678	44-296	1435997	Burkholderia pseudomallei MSHR3016		removed: identical to BBS_6015	Proteobacteria	-	-	-	-	-	-	-
Y029_4029	44-296	1435982	Burkholderia pseudomallei MSHR303		removed: identical to BBX_5221	Proteobacteria	-	-	-	-	-	-	-
BDL_6051	44-296	1335307	Burkholderia pseudomallei MSHR305		removed: identical to BURPS305_3550	Proteobacteria	-	-	-	-	-	-	-
Y030_4609	44-296	1435983	Burkholderia pseudomallei MSHR332		removed: identical to Y044_4393	Proteobacteria	-	-	-	-	-	-	-
Y598_5155	44-296	1437002	Burkholderia pseudomallei MSHR3335		removed: identical to BG16_4088	Proteobacteria	-	-	-	-	-	-	-
M218_29640	44-296	1343079	Burkholderia pseudomallei MSHR338		removed: identical to DP55_5391	Proteobacteria	-	-	-	-	-	-	-
Y599_4203	44-296	1437003	Burkholderia pseudomallei MSHR3458		removed: identical to X993_4439	Proteobacteria	-	-	-	-	-	-	-
GBP346_B2898	44-296	536230	Burkholderia pseudomallei MSHR346		removed: identical to M218_29640	Proteobacteria	-	-	-	-	-	-	-
Y600_3029	44-296	1437004	Burkholderia pseudomallei MSHR3709		removed: identical to X887_4715	Proteobacteria	-	-	-	-	-	-	-
X879_4090	44-296	1434192	Burkholderia pseudomallei MSHR3951		removed: identical to Y039_4458	Proteobacteria	-	-	-	-	-	-	-
X892_3591	44-296	1434203	Burkholderia pseudomallei MSHR3960		removed: identical to DP65_4800	Proteobacteria	-	-	-	-	-	-	-
X944_3544	44-296	1434927	Burkholderia pseudomallei MSHR3964		removed: identical to DR55_5202	Proteobacteria	-	-	-	-	-	-	-
X978_3729	44-296	1435372	Burkholderia pseudomallei MSHR3965		removed: identical to JT30_4858	Proteobacteria	-	-	-	-	-	-	-
X980_4834	44-296	1435370	Burkholderia pseudomallei MSHR4000		removed: identical to Y049_4591	Proteobacteria	-	-	-	-	-	-	-
X983_3909	44-296	1435369	Burkholderia pseudomallei MSHR4003	X983_3909-44_296-1435369-Burkholderia_pseudom-Proteobacteria		Proteobacteria	-	-	-	-	-	-	-
X985_3851	44-296	1435367	Burkholderia pseudomallei MSHR4012		removed: identical to T210_0132655	Proteobacteria	-	-	-	-	-	-	-
X880_5177	44-296	1434193	Burkholderia pseudomallei MSHR4032		removed: identical to Y037_4612	Proteobacteria	-	-	-	-	-	-	-
X890_4411	44-296	1434201	Burkholderia pseudomallei MSHR4299		removed: identical to ERS012319_02412	Proteobacteria	-	-	-	-	-	-	-
X881_4499	44-296	1434194	Burkholderia pseudomallei MSHR4300		removed: identical to DR56_3655	Proteobacteria	-	-	-	-	-	-	-
X882_3501	44-296	1434195	Burkholderia pseudomallei MSHR4303		removed: identical to X980_4834	Proteobacteria	-	-	-	-	-	-	-
X883_4668	44-296	1434196	Burkholderia pseudomallei MSHR4304		removed: identical to X884_951	Proteobacteria	-	-	-	-	-	-	-
X884_951	44-296	1434197	Burkholderia pseudomallei MSHR4308		removed: identical to Y036_4907	Proteobacteria	-	-	-	-	-	-	-
Y033_2414	44-296	1435985	Burkholderia pseudomallei MSHR435		removed: identical to Y048_240	Proteobacteria	-	-	-	-	-	-	-
X885_4738	44-296	1434198	Burkholderia pseudomallei MSHR4372		removed: identical to X962_129	Proteobacteria	-	-	-	-	-	-	-
X887_4715	44-296	1434199	Burkholderia pseudomallei MSHR4375		removed: identical to BO06_3489	Proteobacteria	-	-	-	-	-	-	-
X888_5789	44-296	1434200	Burkholderia pseudomallei MSHR4377		removed: identical to BURPS1710A_A2719	Proteobacteria	-	-	-	-	-	-	-
X989_614	44-296	1435364	Burkholderia pseudomallei MSHR4378	X989_614-44_296-1435364-Burkholderia_pseudom-Proteobacteria		Proteobacteria	-	-	-	-	-	-	-
X894_4607	44-296	1434205	Burkholderia pseudomallei MSHR4462		removed: identical to BBK_5352	Proteobacteria	-	-	-	-	-	-	-
Y034_4119	44-296	1435986	Burkholderia pseudomallei MSHR449		removed: identical to X961_3315	Proteobacteria	-	-	-	-	-	-	-
X895_5167	44-296	1434206	Burkholderia pseudomallei MSHR4503		removed: identical to X894_4607	Proteobacteria	-	-	-	-	-	-	-
Y048_240	44-296	1435998	Burkholderia pseudomallei MSHR456		removed: identical to BURPS1106A_A0228	Proteobacteria	-	-	-	-	-	-	-
Y035_3745	44-296	1435987	Burkholderia pseudomallei MSHR465J		removed: identical to X945_1338	Proteobacteria	-	-	-	-	-	-	-
X990_1000	44-296	1435363	Burkholderia pseudomallei MSHR4868		removed: identical to BBJ_3794	Proteobacteria	-	-	-	-	-	-	-
BG17_3856	44-296	1249473	Burkholderia pseudomallei MSHR491		removed: identical to DR61_5163	Proteobacteria	-	-	-	-	-	-	-
BBQ_6054	44-296	1249474	Burkholderia pseudomallei MSHR511		removed: identical to X942_54	Proteobacteria	-	-	-	-	-	-	-
BBX_5221	44-296	1249659	Burkholderia pseudomallei MSHR520	BBX_5221-44_296-1249659-Burkholderia_pseudom-Proteobacteria		Proteobacteria	-	-	-	-	-	-	-
Y038_2662	44-296	1435990	Burkholderia pseudomallei MSHR543		removed: identical to X898_4563	Proteobacteria	-	-	-	-	-	-	-
X992_410	44-296	1435362	Burkholderia pseudomallei MSHR5492		removed: identical to X885_4738	Proteobacteria	-	-	-	-	-	-	-
X941_339	44-296	1434925	Burkholderia pseudomallei MSHR5569		removed: identical to X947_445	Proteobacteria	-	-	-	-	-	-	-
X942_54	44-296	1434926	Burkholderia pseudomallei MSHR5596		removed: identical to Y043_2742	Proteobacteria	-	-	-	-	-	-	-
X948_581	44-296	1434931	Burkholderia pseudomallei MSHR5608	X948_581-44_296-1434931-Burkholderia_pseudom-Proteobacteria		Proteobacteria	-	-	-	-	-	-	-
X949_427	44-296	1434932	Burkholderia pseudomallei MSHR5609	X949_427-44_296-1434932-Burkholderia_pseudom-Proteobacteria		Proteobacteria	-	-	-	-	-	-	-
X961_3315	44-296	1435050	Burkholderia pseudomallei MSHR5613		removed: identical to Y042_754	Proteobacteria	-	-	-	-	-	-	-
DP65_4800	44-296	1306420	Burkholderia pseudomallei MSHR5848		removed: identical to BG24_3769	Proteobacteria	-	-	-	-	-	-	-
J103_14420	44-296	1306421	Burkholderia pseudomallei MSHR5855 GCA 000756065		removed: identical to BPC006_II0217	Proteobacteria	-	-	-	-	-	-	-
DR56_3655	44-296	1306417	Burkholderia pseudomallei MSHR5858		removed: identical to Y046_3653	Proteobacteria	-	-	-	-	-	-	-
T210_0132655	44-296	1408264	Burkholderia pseudomallei MSHR6137		removed: identical to X983_3909	Proteobacteria	-	-	-	-	-	-	-
Y028_3876	44-296	1435984	Burkholderia pseudomallei MSHR62		removed: identical to ADU20_25930	Proteobacteria	-	-	-	-	-	-	-
Y601_3866	44-296	1437005	Burkholderia pseudomallei MSHR640		removed: identical to Y038_2662	Proteobacteria	-	-	-	-	-	-	-
Y049_4591	44-296	1435999	Burkholderia pseudomallei MSHR684		removed: identical to BURPS1655_C0509	Proteobacteria	-	-	-	-	-	-	-
Y602_2858	44-296	1436999	Burkholderia pseudomallei MSHR733		removed: identical to X944_3544	Proteobacteria	-	-	-	-	-	-	-
X947_445	44-296	1434930	Burkholderia pseudomallei MSHR7334		removed: identical to DO70_5043	Proteobacteria	-	-	-	-	-	-	-
X962_129	44-296	1435049	Burkholderia pseudomallei MSHR7343		removed: identical to Y035_3745	Proteobacteria	-	-	-	-	-	-	-
X963_1358	44-295	1435048	Burkholderia pseudomallei MSHR7498	X963_1358-44_295-1435048-Burkholderia_pseudom-Proteobacteria		Proteobacteria	-	-	-	-	-	-	-
X976_1514	44-296	1435374	Burkholderia pseudomallei MSHR7500		removed: identical to X994_4519	Proteobacteria	-	-	-	-	-	-	-
X977_5551	44-296	1435373	Burkholderia pseudomallei MSHR7504		removed: identical to GBP346_B2898	Proteobacteria	-	-	-	-	-	-	-
X979_1627	44-296	1435371	Burkholderia pseudomallei MSHR7527		removed: identical to BURPSS13_J0137	Proteobacteria	-	-	-	-	-	-	-
BG19_4557	44-296	1249475	Burkholderia pseudomallei MSHR840	BG19_4557-44_296-1249475-Burkholderia_pseudom-Proteobacteria		Proteobacteria	-	-	-	-	-	-	-
Y037_4612	44-296	1435989	Burkholderia pseudomallei MSHR983		removed: identical to X985_3851	Proteobacteria	-	-	-	-	-	-	-
BBS_6015	44-296	1249476	Burkholderia pseudomallei NAU20B 16		removed: identical to BBN_3540	Proteobacteria	-	-	-	-	-	-	-
BBU_3412	44-296	1249477	Burkholderia pseudomallei NAU35A 3		removed: identical to Y026_802	Proteobacteria	-	-	-	-	-	-	-
BBJ_3794	44-296	1249468	Burkholderia pseudomallei NCTC 13178		removed: identical to Y599_4203	Proteobacteria	-	-	-	-	-	-	-
BBK_5352	44-296	1241583	Burkholderia pseudomallei NCTC 13179		removed: identical to X880_5177	Proteobacteria	-	-	-	-	-	-	-
BUH_4513	44-296	595498	Burkholderia pseudomallei Pakistan 9		removed: identical to BBQ_6054	Proteobacteria	-	-	-	-	-	-	-
DP47_3766	44-296	331978	Burkholderia pseudomallei Pasteur 52237		removed: identical to BG17_3856	Proteobacteria	-	-	-	-	-	-	-
BG24_3769	44-296	1249658	Burkholderia pseudomallei PB08298010		removed: identical to ERS012356_03177	Proteobacteria	-	-	-	-	-	-	-
BURPSS13_J0137	44-296	320374	Burkholderia pseudomallei S13		removed: identical to BG92_3772	Proteobacteria	-	-	-	-	-	-	-
AQ15_5121	44-296	272560	Burkholderia pseudomallei strain K96243		removed: identical to X979_1627	Proteobacteria	-	-	-	-	-	-	-
X899_970	44-296	1434210	Burkholderia pseudomallei TSV 25		removed: identical to BBL_1626	Proteobacteria	-	-	-	-	-	-	-
X893_3577	44-296	1434204	Burkholderia pseudomallei TSV 31		removed: identical to Y027_2362	Proteobacteria	-	-	-	-	-	-	-
X891_4911	44-296	1434202	Burkholderia pseudomallei TSV 43		removed: identical to DO71_440	Proteobacteria	-	-	-	-	-	-	-
X988_3953	44-296	1435365	Burkholderia pseudomallei TSV 48		removed: identical to AQ15_5121	Proteobacteria	-	-	-	-	-	-	-
Y026_802	44-296	1439860	Burkholderia pseudomallei TSV28		removed: identical to Y600_3029	Proteobacteria	-	-	-	-	-	-	-
Y025_545	44-296	1439859	Burkholderia pseudomallei TSV32		removed: identical to X891_4911	Proteobacteria	-	-	-	-	-	-	-
Y024_764	44-296	1439858	Burkholderia pseudomallei TSV44		removed: identical to Y601_3866	Proteobacteria	-	-	-	-	-	-	-
Y027_2362	44-296	1439861	Burkholderia pseudomallei TSV5		removed: identical to X900_2969	Proteobacteria	-	-	-	-	-	-	-
X896_4825	44-296	1434207	Burkholderia sp ABCPW 1	X896_4825-44_296-1434207-Burkholderia_sp_ABCP-Proteobacteria		Proteobacteria	-	-	-	-	-	-	-
DR61_5163	44-296	36773	Burkholderia sp BGJ		removed: identical to X879_4090	Proteobacteria	-	-	-	-	-	-	-
KY49_5901	57-307	1542965	Burkholderia sp MSHR3999	KY49_5901-57_307-1542965-Burkholderia_sp_MSHR-Proteobacteria		Proteobacteria	-	-	-	-	-	-	-
X984_4508	44-296	36773	Burkholderia sp MSHR4018		removed: identical to VU09_30680	Proteobacteria	-	-	-	-	-	-	-
Y036_4907	44-296	36773	Burkholderia sp MSHR44		removed: identical to X882_3501	Proteobacteria	-	-	-	-	-	-	-
X994_4519	44-296	36773	Burkholderia sp TSV202		removed: identical to Y028_3876	Proteobacteria	-	-	-	-	-	-	-
DR62_5149	44-296	57975	Burkholderia thailandensis		removed: identical to BTM_4226	Proteobacteria	-	-	-	-	-	-	-
BG87_5354	44-296	1249660	Burkholderia thailandensis 2002721643		removed: identical to BTP_3904	Proteobacteria	-	-	-	-	-	-	-
BTQ_3524	44-296	1241582	Burkholderia thailandensis 2002721723		removed: identical to BG87_5354	Proteobacteria	-	-	-	-	-	-	-
BTM_4226	44-296	1249664	Burkholderia thailandensis 34	BTM_4226-44_296-1249664-Burkholderia_thailan-Proteobacteria		Proteobacteria	-	-	-	-	-	-	-
BTN_5019	44-296	1249665	Burkholderia thailandensis E254		removed: identical to BTJ_4561	Proteobacteria	-	-	-	-	-	-	-
BTH_II0229	44-296	271848	Burkholderia thailandensis E264		removed: identical to BTRA_5287	Proteobacteria	-	-	-	-	-	-	-
BTJ_4561	44-296	1249662	Burkholderia thailandensis E444		removed: identical to BTQ_3524	Proteobacteria	-	-	-	-	-	-	-
BTL_5348	44-296	1249663	Burkholderia thailandensis H0587		removed: identical to DR62_5149	Proteobacteria	-	-	-	-	-	-	-
BTHA_4853	44-296	1250339	Burkholderia thailandensis MSMB59		removed: identical to BTN_5019	Proteobacteria	-	-	-	-	-	-	-
BTP_3904	44-296	1249666	Burkholderia thailandensis Phuket 4W 1		removed: identical to BTH_II0229	Proteobacteria	-	-	-	-	-	-	-
BTRA_5287	44-296	1249667	Burkholderia thailandensis USAMRU Malaysia 20	BTRA_5287-44_296-1249667-Burkholderia_thailan-Proteobacteria		Proteobacteria	-	-	-	-	-	-	-
BW23_5844	57-307	1249668	Burkholderia ubonensis MSMB22	BW23_5844-57_307-1249668-Burkholderia_ubonens-Proteobacteria		Proteobacteria	-	-	-	-	-	-	-
PVAR5_7155	87-354	1356009	Byssochlamys spectabilis No 5	PVAR5_7155-87_354-1356009-Byssochlamys_spectab-Eurotiomycetes		Eurotiomycetes	-	-	-	-	-	-	-
MEK_05819	178-287	1094981	Candida albicans 12C		removed: identical to MGQ_05784	Saccharomycotina	-	-	-	-	-	-	-
MEK_05819	327-442	1094981	Candida albicans 12C		removed: identical to MGQ_05784	Saccharomycotina	-	-	-	-	-	-	-
MEY_05775	178-287	1094987	Candida albicans 19F		removed: identical to MGS_05841	Saccharomycotina	-	-	-	-	-	-	-
MEY_05775	327-442	1094987	Candida albicans 19F		removed: identical to MGS_05841	Saccharomycotina	-	-	-	-	-	-	-
W5O_05859	178-287	1165368	Candida albicans Ca6		removed: identical to CaO19.1741	Saccharomycotina	-	-	-	-	-	-	-
W5O_05859	327-442	1165368	Candida albicans Ca6		removed: identical to CaO19.1741	Saccharomycotina	-	-	-	-	-	-	-
MG1_05851	178-287	1094988	Candida albicans GC75		removed: identical to MGM_05760	Saccharomycotina	-	-	-	-	-	-	-
MG1_05851	327-442	1094988	Candida albicans GC75		removed: identical to MGM_05760	Saccharomycotina	-	-	-	-	-	-	-
MEM_05833	178-287	1094982	Candida albicans L26		removed: identical to MGC_05805	Saccharomycotina	-	-	-	-	-	-	-
MEM_05833	327-442	1094982	Candida albicans L26		removed: identical to MGC_05805	Saccharomycotina	-	-	-	-	-	-	-
MG7_05819	178-287	1094991	Candida albicans P34048		removed: identical to CaO19.9308	Saccharomycotina	-	-	-	-	-	-	-
MG7_05819	327-442	1094991	Candida albicans P34048		removed: identical to CaO19.9308	Saccharomycotina	-	-	-	-	-	-	-
MEU_05813	178-287	1094985	Candida albicans P37005		removed: identical to MGE_05761	Saccharomycotina	-	-	-	-	-	-	-
MEU_05813	327-442	1094985	Candida albicans P37005		removed: identical to MGE_05761	Saccharomycotina	-	-	-	-	-	-	-
MG9_05832	178-287	1094992	Candida albicans P37037		removed: identical to MEK_05819	Saccharomycotina	-	-	-	-	-	-	-
MG9_05832	327-442	1094992	Candida albicans P37037		removed: identical to MEK_05819	Saccharomycotina	-	-	-	-	-	-	-
MGC_05805	178-287	1094993	Candida albicans P37039		removed: identical to MG7_05819	Saccharomycotina	-	-	-	-	-	-	-
MGC_05805	327-442	1094993	Candida albicans P37039		removed: identical to MG7_05819	Saccharomycotina	-	-	-	-	-	-	-
MGK_05827	178-287	1094996	Candida albicans P57055		removed: identical to MGO_05769	Saccharomycotina	-	-	-	-	-	-	-
MGK_05827	327-442	1094996	Candida albicans P57055		removed: identical to MGO_05769	Saccharomycotina	-	-	-	-	-	-	-
MG5_05796	178-287	1094990	Candida albicans P57072		removed: identical to MEO_05779	Saccharomycotina	-	-	-	-	-	-	-
MG5_05796	327-442	1094990	Candida albicans P57072		removed: identical to MEO_05779	Saccharomycotina	-	-	-	-	-	-	-
MEW_05768	178-287	1094986	Candida albicans P60002		removed: identical to MEQ_05800	Saccharomycotina	-	-	-	-	-	-	-
MEW_05768	327-442	1094986	Candida albicans P60002		removed: identical to MEQ_05800	Saccharomycotina	-	-	-	-	-	-	-
MGE_05761	178-287	1094994	Candida albicans P75010		removed: identical to MG3_05841	Saccharomycotina	-	-	-	-	-	-	-
MGE_05761	327-442	1094994	Candida albicans P75010		removed: identical to MG3_05841	Saccharomycotina	-	-	-	-	-	-	-
MGI_05780	178-287	1094995	Candida albicans P75016		removed: identical to MGK_05827	Saccharomycotina	-	-	-	-	-	-	-
MGI_05780	327-442	1094995	Candida albicans P75016		removed: identical to MGK_05827	Saccharomycotina	-	-	-	-	-	-	-
MGM_05760	178-287	1094997	Candida albicans P75063		removed: identical to MEU_05813	Saccharomycotina	-	-	-	-	-	-	-
MGM_05760	327-442	1094997	Candida albicans P75063		removed: identical to MEU_05813	Saccharomycotina	-	-	-	-	-	-	-
MGO_05769	178-287	1094998	Candida albicans P76055		removed: identical to MEW_05768	Saccharomycotina	-	-	-	-	-	-	-
MGO_05769	327-442	1094998	Candida albicans P76055		removed: identical to MEW_05768	Saccharomycotina	-	-	-	-	-	-	-
MGQ_05784	178-287	1094999	Candida albicans P76067		removed: identical to CAWG_01799	Saccharomycotina	-	-	-	-	-	-	-
MGQ_05784	327-442	1094999	Candida albicans P76067		removed: identical to CAWG_01799	Saccharomycotina	-	-	-	-	-	-	-
MGS_05841	178-287	1095000	Candida albicans P78042		removed: identical to MEM_05833	Saccharomycotina	-	-	-	-	-	-	-
MGS_05841	327-442	1095000	Candida albicans P78042		removed: identical to MEM_05833	Saccharomycotina	-	-	-	-	-	-	-
MG3_05841	178-287	1094989	Candida albicans P78048		removed: identical to MGI_05780	Saccharomycotina	-	-	-	-	-	-	-
MG3_05841	327-442	1094989	Candida albicans P78048		removed: identical to MGI_05780	Saccharomycotina	-	-	-	-	-	-	-
MEQ_05800	178-287	1094984	Candida albicans P87		removed: identical to MEY_05775	Saccharomycotina	-	-	-	-	-	-	-
MEQ_05800	327-442	1094984	Candida albicans P87		removed: identical to MEY_05775	Saccharomycotina	-	-	-	-	-	-	-
MEO_05779	178-287	1094983	Candida albicans P94015		removed: more than 50% gaps/ambiguity	Saccharomycotina	-	-	-	-	-	-	-
MEO_05779	327-442	1094983	Candida albicans P94015		removed: more than 50% gaps/ambiguity	Saccharomycotina	-	-	-	-	-	-	-
CaO19.1741	178-287	237561	Candida albicans SC5314		removed: identical to MG1_05851	Saccharomycotina	-	-	-	-	-	-	-
CaO19.1741	327-442	237561	Candida albicans SC5314		removed: identical to MG1_05851	Saccharomycotina	-	-	-	-	-	-	-
CaO19.9308	178-287	237561	Candida albicans SC5314		removed: identical to MG9_05832	Saccharomycotina	-	-	-	-	-	-	-
CaO19.9308	327-442	237561	Candida albicans SC5314		removed: identical to MG9_05832	Saccharomycotina	-	-	-	-	-	-	-
I503_05876	178-287	237561	Candida albicans SC5314 GCA 000784635		removed: identical to W5O_05859	Saccharomycotina	-	-	-	-	-	-	-
I503_05876	327-442	237561	Candida albicans SC5314 GCA 000784635		removed: identical to W5O_05859	Saccharomycotina	-	-	-	-	-	-	-
CAWG_01799	178-287	294748	Candida albicans WO 1		removed: identical to MG5_05796	Saccharomycotina	-	-	-	-	-	-	-
CAWG_01799	327-442	294748	Candida albicans WO 1		removed: identical to MG5_05796	Saccharomycotina	-	-	-	-	-	-	-
QG37_02500	142-434	498019	Candida auris		removed: more than 50% gaps/ambiguity	Saccharomycotina	-	-	-	-	-	-	-
CD36_30040	177-293	573826	Candida dubliniensis CD36		removed: more than 50% gaps/ambiguity	Saccharomycotina	-	-	-	-	-	-	-
CD36_30040	314-441	573826	Candida dubliniensis CD36		removed: more than 50% gaps/ambiguity	Saccharomycotina	-	-	-	-	-	-	-
CAGL0F02651g	181-445	5478	Candida glabrata strain ATCC 2001 CBS 138 JCM 3761 NBRC 0622 NRRL Y 65	CAGL0F02651g-181_445-5478-Candida_glabrata_str-Saccharomycotina		Saccharomycotina	-	-	-	-	-	-	-
G210_0817	180-442	1245528	Candida maltosa strain Xu316	G210_0817-180_442-1245528-Candida_maltosa_stra-Saccharomycotina		Saccharomycotina	-	-	-	-	-	-	-
CORT_0D03960	126-389	1136231	Candida orthopsilosis Co 90 125	CORT_0D03960-126_389-1136231-Candida_orthopsilosi-Saccharomycotina		Saccharomycotina	-	-	-	-	-	-	-
CANTEDRAFT_100455	109-396	590646	Candida tenuis ATCC 10573		removed: more than 50% gaps/ambiguity	Saccharomycotina	-	-	-	-	-	-	-
CTRG_00515	170-443	294747	Candida tropicalis MYA 3404	CTRG_00515-170_443-294747-Candida_tropicalis_M-Saccharomycotina		Saccharomycotina	-	-	-	-	-	-	-
UR87_C0034G0004	84-284	1618349	candidate division CPR3 bacterium GW2011 GWE2 35 7		removed: failed IQ-TREE composition chi2 test (p-value<5%; df=19)	other_Bacteria	-	-	-	-	-	-	-
UR67_C0002G0112	84-284	1618350	candidate division CPR3 bacterium GW2011 GWF2 35 18		removed: identical to UR87_C0034G0004	other_Bacteria	-	-	-	-	-	-	-
UV18_C0001G0078	48-291	1619049	Candidatus Magasanikbacteria bacterium GW2011 GWC2 42 27		removed: identical to UW10_C0031G0002	other_Bacteria	-	-	-	-	-	-	-
UT61_C0008G0016	67-203	1618552	Candidatus Woesebacteria bacterium GW2011 GWA1 39 8		removed: more than 50% gaps/ambiguity	other_Bacteria	-	-	-	-	-	-	-
A1O3_05467	65-148	1182542	Capronia epimyces CBS 606 96		removed: more than 50% gaps/ambiguity	Eurotiomycetes	-	1.8e-27	1.5e-09	-	-	-	-
A1O3_05467	142-347	1182542	Capronia epimyces CBS 606 96		removed: more than 50% gaps/ambiguity	Eurotiomycetes	-	1.8e-27	1.5e-09	-	-	-	-
PV04_10546	96-358	5601	Capronia semi immersa	PV04_10546-96_358-5601-Capronia_semi_immers-Eurotiomycetes		Eurotiomycetes	-	-	-	1.9e-36	-	2.4e-89	-
LH89_07020	36-290	158822	Cedecea neteri GCA 000758345		removed: identical to NM75_10205	Proteobacteria	3.9e-34	-	-	-	-	-	-
CHGG_05266	690-820	306901	Chaetomium globosum CBS 148 51		removed: more than 50% gaps/ambiguity	Sordariomycetes	-	-	-	-	2.6e-61	-	-
CHGG_05266	828-945	306901	Chaetomium globosum CBS 148 51		removed: more than 50% gaps/ambiguity	Sordariomycetes	-	-	-	-	2.6e-61	-	-
VI26_15815	34-153	1628193	Chromobacterium sp LK1		removed: failed IQ-TREE composition chi2 test (p-value<5%; df=19)	Proteobacteria	5.4e-32	-	-	-	-	-	-
VI26_15815	177-278	1628193	Chromobacterium sp LK1		removed: failed IQ-TREE composition chi2 test (p-value<5%; df=19)	Proteobacteria	5.4e-32	-	-	-	-	-	-
VI26_15810	51-299	1628193	Chromobacterium sp LK1	VI26_15810-51_299-1628193-Chromobacterium_sp_L-Proteobacteria		Proteobacteria	-	-	-	-	-	-	-
VK98_00120	34-146	1628212	Chromobacterium sp LK11		removed: more than 50% gaps/ambiguity	Proteobacteria	8.2e-32	-	-	-	-	-	-
VK98_00115	52-302	1628212	Chromobacterium sp LK11	VK98_00115-52_302-1628212-Chromobacterium_sp_L-Proteobacteria		Proteobacteria	-	-	-	-	-	-	-
ACM46_15100	62-309	558151	Chryseobacterium angstadtii	ACM46_15100-62_309-558151-Chryseobacterium_ang-BacteroChlorobi		BacteroChlorobi	-	-	-	-	-	-	-
G647_01832	91-353	1279043	Cladophialophora carrionii CBS 160 54	G647_01832-91_353-1279043-Cladophialophora_car-Eurotiomycetes		Eurotiomycetes	-	-	-	4.9e-30	-	2.9e-89	-
A1O5_05364	117-379	1182543	Cladophialophora psammophila CBS 110553	A1O5_05364-117_379-1182543-Cladophialophora_psa-Eurotiomycetes		Eurotiomycetes	-	6.3e-26	1.7e-13	-	-	-	-
A1O5_06849	3-154	1182543	Cladophialophora psammophila CBS 110553		removed: more than 50% gaps/ambiguity	Eurotiomycetes	-	-	-	-	-	-	-
CPUR_01093	209-312	1111077	Claviceps purpurea strain 20 1		removed: more than 50% gaps/ambiguity	Sordariomycetes	-	-	-	-	-	-	-
CPUR_01093	371-498	1111077	Claviceps purpurea strain 20 1		removed: more than 50% gaps/ambiguity	Sordariomycetes	-	-	-	-	-	-	-
CLUG_03886	154-436	306902	Clavispora lusitaniae strain ATCC 42720	CLUG_03886-154_436-306902-Clavispora_lusitania-Saccharomycotina		Saccharomycotina	-	-	-	-	-	-	-
CIHG_06191	32-292	396776	Coccidioides immitis H538 4		removed: identical to CIRG_00127	Eurotiomycetes	5.5e-26	-	-	-	-	-	-
CIHG_02368	180-471	396776	Coccidioides immitis H538 4		removed: identical to CISG_05629	Eurotiomycetes	-	-	-	-	-	-	-
CIHG_09696	90-139	396776	Coccidioides immitis H538 4		removed: more than 50% gaps/ambiguity	Eurotiomycetes	-	-	-	-	-	-	-
CIHG_09696	126-315	396776	Coccidioides immitis H538 4		removed: more than 50% gaps/ambiguity	Eurotiomycetes	-	-	-	-	-	-	-
CIRG_00127	32-292	404692	Coccidioides immitis RMSCC 2394	CIRG_00127-32_292-404692-Coccidioides_immitis-Eurotiomycetes		Eurotiomycetes	5.9e-26	-	-	-	-	-	-
CIRG_00535	180-471	404692	Coccidioides immitis RMSCC 2394	CIRG_00535-180_471-404692-Coccidioides_immitis-Eurotiomycetes		Eurotiomycetes	-	-	-	-	-	-	-
CIRG_09690	90-349	404692	Coccidioides immitis RMSCC 2394		removed: identical to CIMG_10166	Eurotiomycetes	-	-	-	-	-	-	-
CISG_05930	90-337	454286	Coccidioides immitis RMSCC 3703	CISG_05930-90_337-454286-Coccidioides_immitis-Eurotiomycetes		Eurotiomycetes	-	-	-	-	-	-	-
CISG_05629	180-471	454286	Coccidioides immitis RMSCC 3703		removed: identical to CIRG_00535	Eurotiomycetes	-	-	-	-	-	-	-
CISG_05189	32-122	454286	Coccidioides immitis RMSCC 3703		removed: more than 50% gaps/ambiguity	Eurotiomycetes	-	-	-	-	-	-	-
CISG_05189	109-213	454286	Coccidioides immitis RMSCC 3703		removed: more than 50% gaps/ambiguity	Eurotiomycetes	-	-	-	-	-	-	-
CIMG_10166	90-349	246410	Coccidioides immitis strain RS	CIMG_10166-90_349-246410-Coccidioides_immitis-Eurotiomycetes		Eurotiomycetes	-	-	-	-	-	-	-
CIMG_00524	180-471	246410	Coccidioides immitis strain RS		removed: identical to CIHG_02368	Eurotiomycetes	-	-	-	-	-	-	-
CIMG_10486	65-325	246410	Coccidioides immitis strain RS		removed: identical to CIHG_06191	Eurotiomycetes	6.8e-26	-	-	-	-	-	-
CPC735_012730	90-352	222929	Coccidioides posadasii C735 delta SOWgp	CPC735_012730-90_352-222929-Coccidioides_posadas-Eurotiomycetes		Eurotiomycetes	-	-	-	-	-	-	-
CPC735_057090	180-471	222929	Coccidioides posadasii C735 delta SOWgp	CPC735_057090-180_471-222929-Coccidioides_posadas-Eurotiomycetes		Eurotiomycetes	-	-	-	-	-	-	-
CPC735_059840	65-325	222929	Coccidioides posadasii C735 delta SOWgp		removed: identical to CPAG_02749	Eurotiomycetes	6.8e-26	-	-	-	-	-	-
CPAG_02749	32-292	454284	Coccidioides posadasii RMSCC 3488	CPAG_02749-32_292-454284-Coccidioides_posadas-Eurotiomycetes		Eurotiomycetes	8.3e-25	-	-	-	-	-	-
CPAG_07691	90-352	454284	Coccidioides posadasii RMSCC 3488		removed: identical to CPC735_012730	Eurotiomycetes	-	-	-	-	-	-	-
CPAG_02364	180-471	454284	Coccidioides posadasii RMSCC 3488		removed: identical to CPC735_057090	Eurotiomycetes	-	-	-	-	-	-	-
CPSG_04885	65-311	443226	Coccidioides posadasii str Silveira	CPSG_04885-65_311-443226-Coccidioides_posadas-Eurotiomycetes		Eurotiomycetes	5.5e-26	-	-	-	-	-	-
CPSG_09839	180-469	443226	Coccidioides posadasii str Silveira	CPSG_09839-180_469-443226-Coccidioides_posadas-Eurotiomycetes		Eurotiomycetes	-	-	-	-	-	-	-
CPSG_04584	90-352	443226	Coccidioides posadasii str Silveira		removed: identical to CPAG_07691	Eurotiomycetes	-	-	-	-	-	-	-
CFIO01_03830	185-453	1445577	Colletotrichum fioriniae PJ7	CFIO01_03830-185_453-1445577-Colletotrichum_fiori-Sordariomycetes		Sordariomycetes	-	-	-	-	-	-	-
CFIO01_07928	64-326	1445577	Colletotrichum fioriniae PJ7	CFIO01_07928-64_326-1445577-Colletotrichum_fiori-Sordariomycetes		Sordariomycetes	7.6e-26	-	-	-	-	-	-
CFIO01_10075	177-439	1445577	Colletotrichum fioriniae PJ7	CFIO01_10075-177_439-1445577-Colletotrichum_fiori-Sordariomycetes		Sordariomycetes	-	-	-	-	-	-	-
CGLO_09084	68-328	1237896	Colletotrichum gloeosporioides strain Cg 14	CGLO_09084-68_328-1237896-Colletotrichum_gloeo-Sordariomycetes		Sordariomycetes	-	-	-	-	-	-	-
CGLO_15590	163-425	1237896	Colletotrichum gloeosporioides strain Cg 14	CGLO_15590-163_425-1237896-Colletotrichum_gloeo-Sordariomycetes		Sordariomycetes	-	-	-	-	-	-	-
CGLO_16367	97-354	1237896	Colletotrichum gloeosporioides strain Cg 14	CGLO_16367-97_354-1237896-Colletotrichum_gloeo-Sordariomycetes		Sordariomycetes	-	-	-	-	-	-	-
CGLO_16368	38-305	1237896	Colletotrichum gloeosporioides strain Cg 14	CGLO_16368-38_305-1237896-Colletotrichum_gloeo-Sordariomycetes		Sordariomycetes	-	-	-	-	-	-	-
CGLO_17432	61-325	1237896	Colletotrichum gloeosporioides strain Cg 14	CGLO_17432-61_325-1237896-Colletotrichum_gloeo-Sordariomycetes		Sordariomycetes	1.5e-26	-	-	-	-	-	-
CGLO_06746	199-466	1237896	Colletotrichum gloeosporioides strain Cg 14		removed: identical to CGGC5_7696	Sordariomycetes	-	-	-	-	-	-	-
CGGC5_10395	61-325	1213859	Colletotrichum gloeosporioides strain Nara gc5	CGGC5_10395-61_325-1213859-Colletotrichum_gloeo-Sordariomycetes		Sordariomycetes	1.5e-26	-	-	-	-	-	-
CGGC5_11891	68-328	1213859	Colletotrichum gloeosporioides strain Nara gc5	CGGC5_11891-68_328-1213859-Colletotrichum_gloeo-Sordariomycetes		Sordariomycetes	-	-	-	-	-	-	-
CGGC5_1424	38-304	1213859	Colletotrichum gloeosporioides strain Nara gc5	CGGC5_1424-38_304-1213859-Colletotrichum_gloeo-Sordariomycetes		Sordariomycetes	-	-	-	-	-	-	-
CGGC5_1425	97-354	1213859	Colletotrichum gloeosporioides strain Nara gc5	CGGC5_1425-97_354-1213859-Colletotrichum_gloeo-Sordariomycetes		Sordariomycetes	-	-	-	-	-	-	-
CGGC5_6018	163-425	1213859	Colletotrichum gloeosporioides strain Nara gc5	CGGC5_6018-163_425-1213859-Colletotrichum_gloeo-Sordariomycetes		Sordariomycetes	-	-	-	-	-	-	-
CGGC5_7696	199-466	1213859	Colletotrichum gloeosporioides strain Nara gc5	CGGC5_7696-199_466-1213859-Colletotrichum_gloeo-Sordariomycetes		Sordariomycetes	-	-	-	-	-	-	-
GLRG_09270	39-316	645133	Colletotrichum graminicola M1 001	GLRG_09270-39_316-645133-Colletotrichum_grami-Sordariomycetes		Sordariomycetes	-	-	-	-	-	-	-
GLRG_09271	73-330	645133	Colletotrichum graminicola M1 001	GLRG_09271-73_330-645133-Colletotrichum_grami-Sordariomycetes		Sordariomycetes	-	-	-	-	-	-	-
GLRG_11336	184-459	645133	Colletotrichum graminicola M1 001	GLRG_11336-184_459-645133-Colletotrichum_grami-Sordariomycetes		Sordariomycetes	-	-	-	-	-	-	-
GLRG_03064	166-286	645133	Colletotrichum graminicola M1 001		removed: more than 50% gaps/ambiguity	Sordariomycetes	-	-	-	-	-	-	-
GLRG_03064	326-430	645133	Colletotrichum graminicola M1 001		removed: more than 50% gaps/ambiguity	Sordariomycetes	-	-	-	-	-	-	-
GLRG_11918	39-227	645133	Colletotrichum graminicola M1 001		removed: more than 50% gaps/ambiguity	Sordariomycetes	-	-	-	-	-	-	-
GLRG_11918	220-309	645133	Colletotrichum graminicola M1 001		removed: more than 50% gaps/ambiguity	Sordariomycetes	-	-	-	-	-	-	-
CH063_06836	166-428	80884	Colletotrichum higginsianum	CH063_06836-166_428-80884-Colletotrichum_higgi-Sordariomycetes		Sordariomycetes	-	-	-	-	-	-	-
CH063_07662	178-446	80884	Colletotrichum higginsianum	CH063_07662-178_446-80884-Colletotrichum_higgi-Sordariomycetes		Sordariomycetes	-	-	-	-	-	-	-
CH063_11943	98-354	80884	Colletotrichum higginsianum	CH063_11943-98_354-80884-Colletotrichum_higgi-Sordariomycetes		Sordariomycetes	-	-	-	-	-	-	-
CH063_13138	65-328	80884	Colletotrichum higginsianum	CH063_13138-65_328-80884-Colletotrichum_higgi-Sordariomycetes		Sordariomycetes	-	-	-	-	-	-	-
CH063_16123	38-227	80884	Colletotrichum higginsianum		removed: more than 50% gaps/ambiguity	Sordariomycetes	-	-	-	-	-	-	-
Cob_00704	125-384	1213857	Colletotrichum orbiculare MAFF 240422	Cob_00704-125_384-1213857-Colletotrichum_orbic-Sordariomycetes		Sordariomycetes	-	-	-	-	-	-	-
Cob_08485	65-326	1213857	Colletotrichum orbiculare MAFF 240422	Cob_08485-65_326-1213857-Colletotrichum_orbic-Sordariomycetes		Sordariomycetes	1.6e-25	-	-	-	-	-	-
Cob_09338	37-300	1213857	Colletotrichum orbiculare MAFF 240422	Cob_09338-37_300-1213857-Colletotrichum_orbic-Sordariomycetes		Sordariomycetes	-	-	-	-	-	-	-
Cob_09339	95-352	1213857	Colletotrichum orbiculare MAFF 240422	Cob_09339-95_352-1213857-Colletotrichum_orbic-Sordariomycetes		Sordariomycetes	-	-	-	-	-	-	-
Cob_09958	193-461	1213857	Colletotrichum orbiculare MAFF 240422	Cob_09958-193_461-1213857-Colletotrichum_orbic-Sordariomycetes		Sordariomycetes	-	-	-	-	-	-	-
Cob_11879	165-292	1213857	Colletotrichum orbiculare MAFF 240422		removed: more than 50% gaps/ambiguity	Sordariomycetes	-	-	-	-	-	-	-
Cob_11879	328-427	1213857	Colletotrichum orbiculare MAFF 240422		removed: more than 50% gaps/ambiguity	Sordariomycetes	-	-	-	-	-	-	-
CSUB01_00115	166-428	1173701	Colletotrichum sublineola	CSUB01_00115-166_428-1173701-Colletotrichum_subli-Sordariomycetes		Sordariomycetes	-	-	-	-	-	-	-
CSUB01_05568	184-452	1173701	Colletotrichum sublineola	CSUB01_05568-184_452-1173701-Colletotrichum_subli-Sordariomycetes		Sordariomycetes	-	-	-	-	-	-	-
CSUB01_06503	65-313	1173701	Colletotrichum sublineola	CSUB01_06503-65_313-1173701-Colletotrichum_subli-Sordariomycetes		Sordariomycetes	1e-23	-	-	-	-	-	-
CSUB01_10835	39-303	1173701	Colletotrichum sublineola	CSUB01_10835-39_303-1173701-Colletotrichum_subli-Sordariomycetes		Sordariomycetes	-	-	-	-	-	-	-
CSUB01_10836	72-330	1173701	Colletotrichum sublineola	CSUB01_10836-72_330-1173701-Colletotrichum_subli-Sordariomycetes		Sordariomycetes	-	-	-	-	-	-	-
W97_08652	183-452	1168221	Coniosporium apollinis strain CBS 100218	W97_08652-183_452-1168221-Coniosporium_apollin-Eurotiomycetes		Eurotiomycetes	-	-	-	-	-	-	-
CCM_01728	65-327	983644	Cordyceps militaris strain CM01	CCM_01728-65_327-983644-Cordyceps_militaris_-Sordariomycetes		Sordariomycetes	1.1e-24	-	-	-	-	-	-
CCM_08331	37-296	983644	Cordyceps militaris strain CM01	CCM_08331-37_296-983644-Cordyceps_militaris_-Sordariomycetes		Sordariomycetes	-	2.1e-22	1.1e-13	-	-	-	-
Cocul_00234	106-246	1544416	Corynebacterium sp NML 130210		removed: more than 50% gaps/ambiguity	Actinobacteria	-	-	-	-	-	-	-
CSEC_0283	37-284	1437425	Criblamydia sequanensis CRIB 18	CSEC_0283-37_284-1437425-Criblamydia_sequanen-other_Bacteria		other_Bacteria	-	-	-	-	-	-	-
BN1211_0048	158-417	4903	Cyberlindnera jadinii	BN1211_0048-158_417-4903-Cyberlindnera_jadini-Saccharomycotina		Saccharomycotina	-	-	-	-	-	-	-
D187_004933	48-298	1242864	Cystobacter fuscus DSM 2262	D187_004933-48_298-1242864-Cystobacter_fuscus_D-Proteobacteria		Proteobacteria	-	-	-	-	-	-	-
Q664_04530	42-286	1406225	Cystobacter violaceus Cb vi76		removed: failed IQ-TREE composition chi2 test (p-value<5%; df=19)	Proteobacteria	-	-	-	-	-	-	-
UCDDA912_g00296	66-330	1214573	Diaporthe ampelina	UCDDA912_g00296-66_330-1214573-Diaporthe_ampelina-Sordariomycetes		Sordariomycetes	1.9e-23	-	-	-	-	-	-
NM75_10205	36-290	556	Dickeya chrysanthemi	NM75_10205-36_290-556-Dickeya_chrysanthemi-Proteobacteria		Proteobacteria	3.9e-34	-	-	-	-	-	-
Dda3937_01910	70-320	198628	Dickeya dadantii strain 3937	Dda3937_01910-70_320-198628-Dickeya_dadantii_str-Proteobacteria		Proteobacteria	-	-	-	-	-	-	-
Dda3937_01912	36-289	198628	Dickeya dadantii strain 3937	Dda3937_01912-36_289-198628-Dickeya_dadantii_str-Proteobacteria		Proteobacteria	1.1e-34	-	-	-	-	-	-
OI70_02235	36-289	1089444	Dickeya solani	OI70_02235-36_289-1089444-Dickeya_solani-Proteobacteria		Proteobacteria	3.2e-34	-	-	-	-	-	-
A544_1013	57-308	1231725	Dickeya solani D s0432 1	A544_1013-57_308-1231725-Dickeya_solani_D_s04-Proteobacteria		Proteobacteria	-	-	-	-	-	-	-
A544_1015	36-289	1231725	Dickeya solani D s0432 1	A544_1015-36_289-1231725-Dickeya_solani_D_s04-Proteobacteria		Proteobacteria	6.7e-34	-	-	-	-	-	-
Dd1591_3131	36-289	561229	Dickeya zeae Ech1591	Dd1591_3131-36_289-561229-Dickeya_zeae_Ech1591-Proteobacteria		Proteobacteria	1.3e-35	-	-	-	-	-	-
Dd1591_3133	57-307	561229	Dickeya zeae Ech1591	Dd1591_3133-57_307-561229-Dickeya_zeae_Ech1591-Proteobacteria		Proteobacteria	-	-	-	-	-	-	-
UCDDS831_g03510	46-242	420778	Diplodia seriata		removed: more than 50% gaps/ambiguity	Dothideomycetes	7.7e-21	-	-	-	-	-	-
UCDDS831_g03510	252-342	420778	Diplodia seriata		removed: more than 50% gaps/ambiguity	Dothideomycetes	7.7e-21	-	-	-	-	-	-
UCDDS831_g05351	31-149	420778	Diplodia seriata		removed: more than 50% gaps/ambiguity	Dothideomycetes	-	-	-	-	-	-	-
UCDDS831_g05351	199-320	420778	Diplodia seriata		removed: more than 50% gaps/ambiguity	Dothideomycetes	-	-	-	-	-	-	-
UCDDS831_g08130	132-399	420778	Diplodia seriata	UCDDS831_g08130-132_399-420778-Diplodia_seriata-Dothideomycetes		Dothideomycetes	-	-	-	-	-	-	-
DOTSEDRAFT_51518	170-273	675120	Dothistroma septosporum NZE10		removed: more than 50% gaps/ambiguity	Dothideomycetes	-	-	-	-	-	-	-
DOTSEDRAFT_51518	283-448	675120	Dothistroma septosporum NZE10		removed: more than 50% gaps/ambiguity	Dothideomycetes	-	-	-	-	-	-	-
EMCG_05649	142-408	1247875	Emmonsia crescens UAMH 3008	EMCG_05649-142_408-1247875-Emmonsia_crescens_UA-Eurotiomycetes		Eurotiomycetes	-	-	-	-	-	-	-
EMPG_11431	141-405	1246674	Emmonsia parva UAMH 139	EMPG_11431-141_405-1246674-Emmonsia_parva_UAMH_-Eurotiomycetes		Eurotiomycetes	-	-	-	-	-	-	-
EPUS_07114	133-395	1263415	Endocarpon pusillum Z07020	EPUS_07114-133_395-1263415-Endocarpon_pusillum_-Eurotiomycetes		Eurotiomycetes	3.1e-24	-	-	-	-	-	-
EPUS_07663	160-277	1263415	Endocarpon pusillum Z07020		removed: more than 50% gaps/ambiguity	Eurotiomycetes	-	-	-	-	-	-	-
EPUS_07663	320-446	1263415	Endocarpon pusillum Z07020		removed: more than 50% gaps/ambiguity	Eurotiomycetes	-	-	-	-	-	-	-
Ecym_4541	200-471	931890	Eremothecium cymbalariae DBVPG 7215		removed: more than 50% gaps/ambiguity	Saccharomycotina	-	-	-	-	-	-	-
AGOS_AFR401W	200-310	284811	Eremothecium gossypii ATCC 10895		removed: identical to FAGOS_FAFR401W	Saccharomycotina	-	-	-	-	-	-	-
AGOS_AFR401W	350-470	284811	Eremothecium gossypii ATCC 10895		removed: identical to FAGOS_FAFR401W	Saccharomycotina	-	-	-	-	-	-	-
BN435_1838	45-296	1255306	Erwinia amylovora 01SFR BO		removed: identical to BN437_1840	Proteobacteria	-	-	-	-	-	-	-
EaACW_1795	45-296	1027397	Erwinia amylovora ACW56400		removed: identical to BN435_1838	Proteobacteria	-	-	-	-	-	-	-
EAM_1751	45-296	716540	Erwinia amylovora ATCC 49946		removed: identical to EAM01S_09_00930	Proteobacteria	-	-	-	-	-	-	-
BN437_1840	45-296	1255307	Erwinia amylovora CFBP 1232		removed: identical to EAMY_1788	Proteobacteria	-	-	-	-	-	-	-
BN434_1834	45-296	1255305	Erwinia amylovora CFBP 2585		removed: identical to EAM_1751	Proteobacteria	-	-	-	-	-	-	-
EAMY_1788	45-296	665029	Erwinia amylovora CFBP1430		removed: identical to LA636_1647	Proteobacteria	-	-	-	-	-	-	-
BN433_1868	45-296	1255304	Erwinia amylovora Ea266		removed: identical to LA635_1649	Proteobacteria	-	-	-	-	-	-	-
BN432_1845	45-296	1255303	Erwinia amylovora Ea356		removed: identical to EaACW_1795	Proteobacteria	-	-	-	-	-	-	-
BN439_2179	46-296	1255309	Erwinia amylovora Ea644	BN439_2179-46_296-1255309-Erwinia_amylovora_Ea-Proteobacteria		Proteobacteria	-	-	-	-	-	-	-
LA635_1649	45-296	1407062	Erwinia amylovora LA635		removed: identical to BN438_1838	Proteobacteria	-	-	-	-	-	-	-
LA636_1647	45-296	1407063	Erwinia amylovora LA636		removed: identical to BN434_1834	Proteobacteria	-	-	-	-	-	-	-
LA637_1649	45-296	1407064	Erwinia amylovora LA637	LA637_1649-45_296-1407064-Erwinia_amylovora_LA-Proteobacteria		Proteobacteria	-	-	-	-	-	-	-
BN440_2217	1-215	1255310	Erwinia amylovora MR1		removed: more than 50% gaps/ambiguity	Proteobacteria	-	-	-	-	-	-	-
EAM01S_09_00930	45-296	1219359	Erwinia amylovora NBRC 12687		removed: identical to BN433_1868	Proteobacteria	-	-	-	-	-	-	-
BN438_1838	45-296	1255308	Erwinia amylovora UPN527		removed: identical to LA637_1649	Proteobacteria	-	-	-	-	-	-	-
EJP617_29230	44-296	215689	Erwinia sp Ejp617		removed: failed IQ-TREE composition chi2 test (p-value<5%; df=19)	Proteobacteria	-	-	-	-	-	-	-
ESCO_001498	72-334	150374	Escovopsis weberi	ESCO_001498-72_334-150374-Escovopsis_weberi-Sordariomycetes		Sordariomycetes	6.8e-19	-	-	-	-	-	-
UCREL1_10387	61-299	1287681	Eutypa lata UCREL1	UCREL1_10387-61_299-1287681-Eutypa_lata_UCREL1-Sordariomycetes		Sordariomycetes	-	-	-	-	-	-	-
UCREL1_9310	61-325	1287681	Eutypa lata UCREL1	UCREL1_9310-61_325-1287681-Eutypa_lata_UCREL1-Sordariomycetes		Sordariomycetes	-	-	-	-	-	-	-
A1O9_12818	162-233	1182545	Exophiala aquamarina CBS 119918		removed: more than 50% gaps/ambiguity	Eurotiomycetes	-	-	-	-	-	-	-
A1O9_12818	230-427	1182545	Exophiala aquamarina CBS 119918		removed: more than 50% gaps/ambiguity	Eurotiomycetes	-	-	-	-	-	-	-
PV06_04325	100-360	215243	Exophiala oligosperma		removed: identical to PV06_04325	Eurotiomycetes	-	-	-	3.3e-17	-	-	-
PV06_04325	100-360	215243	Exophiala oligosperma		removed: more than 50% gaps/ambiguity	Eurotiomycetes	-	-	-	3.3e-17	-	-	-
PV06_04325	100-360	215243	Exophiala oligosperma		removed: more than 50% gaps/ambiguity	Eurotiomycetes	-	-	-	3.3e-17	-	-	-
PV06_04325	2-166	215243	Exophiala oligosperma		removed: more than 50% gaps/ambiguity	Eurotiomycetes	-	-	-	3.3e-17	-	-	-
SY27_02555	59-310	1603293	Flavobacterium sp 316	SY27_02555-59_310-1603293-Flavobacterium_sp_31-BacteroChlorobi		BacteroChlorobi	-	-	-	-	-	-	-
Z517_02386	100-360	1442368	Fonsecaea pedrosoi CBS 271 37	Z517_02386-100_360-1442368-Fonsecaea_pedrosoi_C-Eurotiomycetes		Eurotiomycetes	-	-	-	4.9e-13	-	-	-
ALLO2DRAFT_04013	39-289	981405	Frankia sp Allo2		removed: identical to BMG523Draft_04169	Actinobacteria	-	-	-	-	-	-	-
BMG523Draft_04169	39-289	683305	Frankia sp BMG5 23		removed: identical to CcI6DRAFT_04052	Actinobacteria	-	-	-	-	-	-	-
CcI6DRAFT_04052	39-289	1352929	Frankia sp CcI6		removed: identical to ThrDRAFT_02488	Actinobacteria	-	-	-	-	-	-	-
CEDDRAFT_03825	39-289	258230	Frankia sp CeD	CEDDRAFT_03825-39_289-258230-Frankia_sp_CeD-Actinobacteria		Actinobacteria	-	-	-	-	-	-	-
Francci3_2754	39-289	106370	Frankia sp strain CcI3	Francci3_2754-39_289-106370-Frankia_sp_strain_Cc-Actinobacteria		Actinobacteria	-	-	-	-	-	-	-
ThrDRAFT_02488	39-289	981426	Frankia sp Thr		removed: identical to Francci3_2754	Actinobacteria	-	-	-	-	-	-	-
LW93_015	86-349	5127	Fusarium fujikuroi GCA 001023035	LW93_015-86_349-5127-Fusarium_fujikuroi_G-Sordariomycetes		Sordariomycetes	-	-	-	-	-	-	-
LW93_12038	68-328	5127	Fusarium fujikuroi GCA 001023035	LW93_12038-68_328-5127-Fusarium_fujikuroi_G-Sordariomycetes		Sordariomycetes	9.8e-24	-	-	-	-	-	-
LW93_3166	188-385	5127	Fusarium fujikuroi GCA 001023035		removed: identical to Y057_13668	Sordariomycetes	-	-	-	-	-	-	-
LW93_3166	98-182	5127	Fusarium fujikuroi GCA 001023035		removed: more than 50% gaps/ambiguity	Sordariomycetes	-	-	-	-	-	-	-
LW93_3166	188-385	5127	Fusarium fujikuroi GCA 001023035		removed: more than 50% gaps/ambiguity	Sordariomycetes	-	-	-	-	-	-	-
LW93_6164	130-210	5127	Fusarium fujikuroi GCA 001023035		removed: more than 50% gaps/ambiguity	Sordariomycetes	3.2e-05	-	-	-	-	-	-
LW93_6164	212-421	5127	Fusarium fujikuroi GCA 001023035		removed: more than 50% gaps/ambiguity	Sordariomycetes	3.2e-05	-	-	-	-	-	-
Y057_13668	98-182	5127	Fusarium fujikuroi GCA 001023065		removed: more than 50% gaps/ambiguity	Sordariomycetes	-	-	-	-	-	-	-
Y057_13668	188-385	5127	Fusarium fujikuroi GCA 001023065		removed: more than 50% gaps/ambiguity	Sordariomycetes	-	-	-	-	-	-	-
Y057_6735	68-328	5127	Fusarium fujikuroi GCA 001023065	Y057_6735-68_328-5127-Fusarium_fujikuroi_G-Sordariomycetes		Sordariomycetes	1.1e-23	-	-	-	-	-	-
FG05_08185	125-385	5518	Fusarium graminearum GCA 000599445	FG05_08185-125_385-5518-Fusarium_graminearum-Sordariomycetes		Sordariomycetes	-	-	-	-	-	-	-
FG05_08227	69-329	5518	Fusarium graminearum GCA 000599445	FG05_08227-69_329-5518-Fusarium_graminearum-Sordariomycetes		Sordariomycetes	3.1e-25	-	-	-	-	-	-
FG05_03735	74-326	5518	Fusarium graminearum GCA 000599445		removed: identical to FGRRES_03735_2_M	Sordariomycetes	-	-	-	1.4e-31	-	2.8e-84	-
FLAG1_07752	74-331	179993	Fusarium langsethiae	FLAG1_07752-74_331-179993-Fusarium_langsethiae-Sordariomycetes		Sordariomycetes	-	-	-	6.5e-30	-	1.1e-85	-
FLAG1_08267	67-321	179993	Fusarium langsethiae	FLAG1_08267-67_321-179993-Fusarium_langsethiae-Sordariomycetes		Sordariomycetes	6e-23	-	-	-	-	-	-
FLAG1_09337	692-955	179993	Fusarium langsethiae	FLAG1_09337-692_955-179993-Fusarium_langsethiae-Sordariomycetes		Sordariomycetes	4.6e-25	-	-	-	-	-	-
FLAG1_09856	1258-1523	179993	Fusarium langsethiae	FLAG1_09856-1258_1523-179993-Fusarium_langsethiae-Sordariomycetes		Sordariomycetes	-	3.4e-15	3e-10	-	-	-	-
FOXG_04524	68-314	426428	Fusarium oxysporum	FOXG_04524-68_314-426428-Fusarium_oxysporum-Sordariomycetes		Sordariomycetes	3.1e-23	-	-	-	-	-	-
FOXG_09771	62-258	426428	Fusarium oxysporum		removed: more than 50% gaps/ambiguity	Sordariomycetes	-	-	-	-	-	-	-
FOPG_08461	68-329	1089457	Fusarium oxysporum f sp conglutinans race 2 54008	FOPG_08461-68_329-1089457-Fusarium_oxysporum_f-Sordariomycetes		Sordariomycetes	1.8e-23	-	-	-	-	-	-
FOPG_09665	89-351	1089457	Fusarium oxysporum f sp conglutinans race 2 54008		removed: identical to FOTG_14084	Sordariomycetes	-	-	-	-	-	-	-
FOPG_09665	89-351	1089457	Fusarium oxysporum f sp conglutinans race 2 54008		removed: identical to FOTG_14084	Sordariomycetes	-	-	-	-	-	-	-
FOPG_10996	98-358	1089457	Fusarium oxysporum f sp conglutinans race 2 54008		removed: identical to FOVG_13618	Sordariomycetes	-	-	-	-	-	-	-
FOC1_g10007104	1-247	1229664	Fusarium oxysporum f sp cubense strain race 1	FOC1_g10007104-1_247-1229664-Fusarium_oxysporum_f-Sordariomycetes		Sordariomycetes	-	-	-	-	-	-	-
FOC1_g10007809	98-358	1229664	Fusarium oxysporum f sp cubense strain race 1		removed: identical to FOPG_10996	Sordariomycetes	-	-	-	-	-	-	-
FOC4_g10001185	19-267	1229665	Fusarium oxysporum f sp cubense strain race 4	FOC4_g10001185-19_267-1229665-Fusarium_oxysporum_f-Sordariomycetes		Sordariomycetes	2.2e-22	-	-	-	-	-	-
FOC4_g10009752	74-332	1229665	Fusarium oxysporum f sp cubense strain race 4	FOC4_g10009752-74_332-1229665-Fusarium_oxysporum_f-Sordariomycetes		Sordariomycetes	-	-	-	-	-	-	-
FOC4_g10005100	98-358	1229665	Fusarium oxysporum f sp cubense strain race 4		removed: identical to FOIG_10185	Sordariomycetes	-	-	-	-	-	-	-
FOIG_10185	98-358	1089451	Fusarium oxysporum f sp cubense tropical race 4 54006	FOIG_10185-98_358-1089451-Fusarium_oxysporum_f-Sordariomycetes		Sordariomycetes	-	-	-	-	-	-	-
FOIG_15323	68-329	1089451	Fusarium oxysporum f sp cubense tropical race 4 54006	FOIG_15323-68_329-1089451-Fusarium_oxysporum_f-Sordariomycetes		Sordariomycetes	1.6e-23	-	-	-	-	-	-
FOIG_14224	89-347	1089451	Fusarium oxysporum f sp cubense tropical race 4 54006		removed: identical to FOC4_g10009752	Sordariomycetes	-	-	-	-	-	-	-
FOXG_12227	98-358	426428	Fusarium oxysporum f sp lycopersici 4287		removed: identical to FOMG_14749	Sordariomycetes	-	-	-	-	-	-	-
FOWG_11199	89-351	1080343	Fusarium oxysporum f sp lycopersici MN25	FOWG_11199-89_351-1080343-Fusarium_oxysporum_f-Sordariomycetes		Sordariomycetes	-	-	-	-	-	-	-
FOWG_11199	89-351	1080343	Fusarium oxysporum f sp lycopersici MN25	FOWG_11199-89_351-1080343-Fusarium_oxysporum_f-Sordariomycetes		Sordariomycetes	-	-	-	-	-	-	-
FOWG_12164	68-328	1080343	Fusarium oxysporum f sp lycopersici MN25	FOWG_12164-68_328-1080343-Fusarium_oxysporum_f-Sordariomycetes		Sordariomycetes	2e-23	-	-	-	-	-	-
FOWG_13338	98-358	1080343	Fusarium oxysporum f sp lycopersici MN25		removed: identical to FOZG_13240	Sordariomycetes	-	-	-	-	-	-	-
FOWG_11199	89-351	1080343	Fusarium oxysporum f sp lycopersici MN25		removed: identical to FOZG_14013	Sordariomycetes	-	-	-	-	-	-	-
FOMG_02587	68-329	1089452	Fusarium oxysporum f sp melonis 26406	FOMG_02587-68_329-1089452-Fusarium_oxysporum_f-Sordariomycetes		Sordariomycetes	3.3e-23	-	-	-	-	-	-
FOMG_14386	89-351	1089452	Fusarium oxysporum f sp melonis 26406	FOMG_14386-89_351-1089452-Fusarium_oxysporum_f-Sordariomycetes		Sordariomycetes	-	-	-	-	-	-	-
FOMG_14386	89-351	1089452	Fusarium oxysporum f sp melonis 26406	FOMG_14386-89_351-1089452-Fusarium_oxysporum_f-Sordariomycetes		Sordariomycetes	-	-	-	-	-	-	-
FOMG_14749	98-358	1089452	Fusarium oxysporum f sp melonis 26406		removed: identical to FOC4_g10005100	Sordariomycetes	-	-	-	-	-	-	-
FOMG_14386	89-351	1089452	Fusarium oxysporum f sp melonis 26406		removed: identical to FOMG_14386	Sordariomycetes	-	-	-	-	-	-	-
FOVG_13190	89-351	1080344	Fusarium oxysporum f sp pisi HDV247	FOVG_13190-89_351-1080344-Fusarium_oxysporum_f-Sordariomycetes		Sordariomycetes	-	-	-	-	-	-	-
FOVG_13190	89-351	1080344	Fusarium oxysporum f sp pisi HDV247	FOVG_13190-89_351-1080344-Fusarium_oxysporum_f-Sordariomycetes		Sordariomycetes	-	-	-	-	-	-	-
FOVG_15015	68-328	1080344	Fusarium oxysporum f sp pisi HDV247	FOVG_15015-68_328-1080344-Fusarium_oxysporum_f-Sordariomycetes		Sordariomycetes	1.8e-23	-	-	-	-	-	-
FOVG_13190	89-351	1080344	Fusarium oxysporum f sp pisi HDV247		removed: identical to FOVG_13190	Sordariomycetes	-	-	-	-	-	-	-
FOVG_13618	98-358	1080344	Fusarium oxysporum f sp pisi HDV247		removed: identical to FOXG_12227	Sordariomycetes	-	-	-	-	-	-	-
FOCG_11701	68-327	1089448	Fusarium oxysporum f sp radicis lycopersici 26381	FOCG_11701-68_327-1089448-Fusarium_oxysporum_f-Sordariomycetes		Sordariomycetes	1.9e-23	-	-	-	-	-	-
FOCG_16994	98-360	1089448	Fusarium oxysporum f sp radicis lycopersici 26381	FOCG_16994-98_360-1089448-Fusarium_oxysporum_f-Sordariomycetes		Sordariomycetes	-	-	-	-	-	-	-
FOCG_13078	89-351	1089448	Fusarium oxysporum f sp radicis lycopersici 26381		removed: identical to FOCG_13078	Sordariomycetes	-	-	-	-	-	-	-
FOCG_13078	89-351	1089448	Fusarium oxysporum f sp radicis lycopersici 26381		removed: identical to FOZG_14013	Sordariomycetes	-	-	-	-	-	-	-
FOQG_11061	89-351	1089458	Fusarium oxysporum f sp raphani 54005	FOQG_11061-89_351-1089458-Fusarium_oxysporum_f-Sordariomycetes		Sordariomycetes	-	-	-	-	-	-	-
FOQG_11061	89-351	1089458	Fusarium oxysporum f sp raphani 54005	FOQG_11061-89_351-1089458-Fusarium_oxysporum_f-Sordariomycetes		Sordariomycetes	-	-	-	-	-	-	-
FOQG_12719	98-358	1089458	Fusarium oxysporum f sp raphani 54005	FOQG_12719-98_358-1089458-Fusarium_oxysporum_f-Sordariomycetes		Sordariomycetes	-	-	-	-	-	-	-
FOQG_11061	89-351	1089458	Fusarium oxysporum f sp raphani 54005		removed: identical to FOQG_11061	Sordariomycetes	-	-	-	-	-	-	-
FOQG_13745	68-328	1089458	Fusarium oxysporum f sp raphani 54005		removed: identical to FOVG_15015	Sordariomycetes	1.8e-23	-	-	-	-	-	-
FOTG_14084	89-351	1089449	Fusarium oxysporum f sp vasinfectum 25433	FOTG_14084-89_351-1089449-Fusarium_oxysporum_f-Sordariomycetes		Sordariomycetes	-	-	-	-	-	-	-
FOTG_14084	89-351	1089449	Fusarium oxysporum f sp vasinfectum 25433	FOTG_14084-89_351-1089449-Fusarium_oxysporum_f-Sordariomycetes		Sordariomycetes	-	-	-	-	-	-	-
FOTG_14431	68-329	1089449	Fusarium oxysporum f sp vasinfectum 25433	FOTG_14431-68_329-1089449-Fusarium_oxysporum_f-Sordariomycetes		Sordariomycetes	1.8e-23	-	-	-	-	-	-
FOTG_16121	98-358	1089449	Fusarium oxysporum f sp vasinfectum 25433		removed: identical to FOC1_g10007809	Sordariomycetes	-	-	-	-	-	-	-
FOTG_14084	89-351	1089449	Fusarium oxysporum f sp vasinfectum 25433		removed: identical to FOPG_09665	Sordariomycetes	-	-	-	-	-	-	-
FOZG_02505	68-328	660027	Fusarium oxysporum Fo47	FOZG_02505-68_328-660027-Fusarium_oxysporum_F-Sordariomycetes		Sordariomycetes	2e-23	-	-	-	-	-	-
FOZG_13240	98-358	660027	Fusarium oxysporum Fo47	FOZG_13240-98_358-660027-Fusarium_oxysporum_F-Sordariomycetes		Sordariomycetes	-	-	-	-	-	-	-
FOZG_14013	89-351	660027	Fusarium oxysporum Fo47		removed: identical to FOCG_13078	Sordariomycetes	-	-	-	-	-	-	-
FOZG_14013	89-351	660027	Fusarium oxysporum Fo47		removed: identical to FOWG_11199	Sordariomycetes	-	-	-	-	-	-	-
FOYG_13475	89-351	909455	Fusarium oxysporum FOSC 3 a	FOYG_13475-89_351-909455-Fusarium_oxysporum_F-Sordariomycetes		Sordariomycetes	-	-	-	-	-	-	-
FOYG_13475	89-351	909455	Fusarium oxysporum FOSC 3 a	FOYG_13475-89_351-909455-Fusarium_oxysporum_F-Sordariomycetes		Sordariomycetes	-	-	-	-	-	-	-
FOYG_15695	98-358	909455	Fusarium oxysporum FOSC 3 a	FOYG_15695-98_358-909455-Fusarium_oxysporum_F-Sordariomycetes		Sordariomycetes	-	-	-	-	-	-	-
FOYG_00195	68-329	909455	Fusarium oxysporum FOSC 3 a		removed: identical to FOMG_02587	Sordariomycetes	1.6e-22	-	-	-	-	-	-
FOYG_13475	89-351	909455	Fusarium oxysporum FOSC 3 a		removed: identical to FOYG_13475	Sordariomycetes	-	-	-	-	-	-	-
FPSE_08431	74-326	1028729	Fusarium pseudograminearum strain CS3096	FPSE_08431-74_326-1028729-Fusarium_pseudogrami-Sordariomycetes		Sordariomycetes	-	-	-	-	-	-	-
FPSE_09584	69-329	1028729	Fusarium pseudograminearum strain CS3096	FPSE_09584-69_329-1028729-Fusarium_pseudogrami-Sordariomycetes		Sordariomycetes	2.8e-25	-	-	-	-	-	-
FPSE_10889	149-406	1028729	Fusarium pseudograminearum strain CS3096	FPSE_10889-149_406-1028729-Fusarium_pseudogrami-Sordariomycetes		Sordariomycetes	-	-	-	-	-	-	-
FVEG_07693	68-322	334819	Fusarium verticillioides	FVEG_07693-68_322-334819-Fusarium_verticillio-Sordariomycetes		Sordariomycetes	1.7e-21	-	-	-	-	-	-
GGTG_03473	183-445	644352	Gaeumannomyces graminis var tritici strain R3 111a 1	GGTG_03473-183_445-644352-Gaeumannomyces_grami-Sordariomycetes		Sordariomycetes	-	-	-	-	-	-	-
BN980_GECA02s06621g	158-431	1173061	Geotrichum candidum	BN980_GECA02s06621g-158_431-1173061-Geotrichum_candidum-Saccharomycotina		Saccharomycotina	-	-	-	-	-	-	-
BN980_GECA05s07325g	211-353	1173061	Geotrichum candidum		removed: more than 50% gaps/ambiguity	Saccharomycotina	-	-	-	-	-	-	-
BN980_GECA05s07325g	370-470	1173061	Geotrichum candidum		removed: more than 50% gaps/ambiguity	Saccharomycotina	-	-	-	-	-	-	-
FFUJ_14001	68-328	5127	Gibberella fujikuroi strain CBS 195 34 IMI 58289 NRRL A 6831	FFUJ_14001-68_328-5127-Gibberella_fujikuroi-Sordariomycetes		Sordariomycetes	1.1e-23	-	-	-	-	-	-
Y057_2068	86-349	5127	Gibberella fujikuroi strain CBS 195 34 IMI 58289 NRRL A 6831		removed: identical to LW93_015	Sordariomycetes	-	-	-	-	-	-	-
FFUJ_11737	98-182	5127	Gibberella fujikuroi strain CBS 195 34 IMI 58289 NRRL A 6831		removed: identical to Y057_13668	Sordariomycetes	-	-	-	-	-	-	-
FFUJ_11737	98-182	5127	Gibberella fujikuroi strain CBS 195 34 IMI 58289 NRRL A 6831		removed: more than 50% gaps/ambiguity	Sordariomycetes	-	-	-	-	-	-	-
FFUJ_11737	188-385	5127	Gibberella fujikuroi strain CBS 195 34 IMI 58289 NRRL A 6831		removed: more than 50% gaps/ambiguity	Sordariomycetes	-	-	-	-	-	-	-
FGRRES_03735_2_M	74-326	5518	Gibberella zeae strain PH 1 ATCC MYA 4620 FGSC 9075 NRRL 31084	FGRRES_03735_2_M-74_326-5518-Gibberella_zeae_stra-Sordariomycetes		Sordariomycetes	-	-	-	5.9e-35	-	2.6e-67	-
FGRRES_08185	125-385	5518	Gibberella zeae strain PH 1 ATCC MYA 4620 FGSC 9075 NRRL 31084	FGRRES_08185-125_385-5518-Gibberella_zeae_stra-Sordariomycetes		Sordariomycetes	-	-	-	-	-	-	-
FGRRES_17077	69-329	5518	Gibberella zeae strain PH 1 ATCC MYA 4620 FGSC 9075 NRRL 31084	FGRRES_17077-69_329-5518-Gibberella_zeae_stra-Sordariomycetes		Sordariomycetes	1.4e-25	-	-	-	-	-	-
M7I_8250	31-225	1104152	Glarea lozoyensis 74030		removed: more than 50% gaps/ambiguity	Leotiomycetes	-	-	-	-	-	-	-
GLAREA_07616	64-324	1116229	Glarea lozoyensis ATCC 20868	GLAREA_07616-64_324-1116229-Glarea_lozoyensis_AT-Leotiomycetes		Leotiomycetes	-	-	-	5.8e-37	-	1.5e-86	-
GLAREA_10148	100-360	1116229	Glarea lozoyensis ATCC 20868	GLAREA_10148-100_360-1116229-Glarea_lozoyensis_AT-Leotiomycetes		Leotiomycetes	-	-	-	1.2e-12	-	-	-
CMQ_4009	57-314	655863	Grosmannia clavigera kw1407	CMQ_4009-57_314-655863-Grosmannia_clavigera-Sordariomycetes		Sordariomycetes	-	5.3e-12	1.2e-06	-	-	-	-
GYMLUDRAFT_247295	79-351	944289	Gymnopus luxurians FD 317 M1	GYMLUDRAFT_247295-79_351-944289-Gymnopus_luxurians_F-Basidiomycota		Basidiomycota	1.1e-25	-	-	-	-	-	-
D499_0A03000	206-328	1246595	Hanseniaspora uvarum DSM 2768		removed: more than 50% gaps/ambiguity	Saccharomycotina	-	-	-	-	-	-	-
D499_0A03000	370-473	1246595	Hanseniaspora uvarum DSM 2768		removed: more than 50% gaps/ambiguity	Saccharomycotina	-	-	-	-	-	-	-
AMR41_01825	43-295	1704290	Hapalosiphon sp MRB220	AMR41_01825-43_295-1704290-Hapalosiphon_sp_MRB2-Cyanobacteria		Cyanobacteria	-	-	-	-	-	-	-
AMR41_08520	46-295	1704290	Hapalosiphon sp MRB220	AMR41_08520-46_295-1704290-Hapalosiphon_sp_MRB2-Cyanobacteria		Cyanobacteria	-	-	-	-	-	-	-
AMR41_08530	36-286	1704290	Hapalosiphon sp MRB220		removed: failed IQ-TREE composition chi2 test (p-value<5%; df=19)	Cyanobacteria	-	-	-	-	-	-	-
HIM_03823	74-326	1043627	Hirsutella minnesotensis 3608	HIM_03823-74_326-1043627-Hirsutella_minnesote-Sordariomycetes		Sordariomycetes	1.9e-24	-	-	-	-	-	-
HIM_09596	178-447	1043627	Hirsutella minnesotensis 3608	HIM_09596-178_447-1043627-Hirsutella_minnesote-Sordariomycetes		Sordariomycetes	-	-	-	-	-	-	-
HIM_11602	73-336	1043627	Hirsutella minnesotensis 3608	HIM_11602-73_336-1043627-Hirsutella_minnesote-Sordariomycetes		Sordariomycetes	4.3e-24	-	-	-	-	-	-
HCBG_05390	141-403	447093	Histoplasma capsulatum G186AR	HCBG_05390-141_403-447093-Histoplasma_capsulat-Eurotiomycetes		Eurotiomycetes	-	-	-	-	-	-	-
HCAG_01945	141-408	339724	Histoplasma capsulatum NAm1	HCAG_01945-141_408-339724-Histoplasma_capsulat-Eurotiomycetes		Eurotiomycetes	-	-	-	-	-	-	-
Hsw_PA0221	264-514	1227739	Hymenobacter swuensis DY53	Hsw_PA0221-264_514-1227739-Hymenobacter_swuensi-BacteroChlorobi		BacteroChlorobi	-	-	-	-	-	-	-
KAFR_0E03510	194-303	1071382	Kazachstania africana CBS 2517		removed: more than 50% gaps/ambiguity	Saccharomycotina	-	-	-	-	-	-	-
KAFR_0E03510	338-456	1071382	Kazachstania africana CBS 2517		removed: more than 50% gaps/ambiguity	Saccharomycotina	-	-	-	-	-	-	-
KNAG_0C04520	192-450	1071383	Kazachstania naganishii CBS 8797	KNAG_0C04520-192_450-1071383-Kazachstania_naganis-Saccharomycotina		Saccharomycotina	-	-	-	-	-	-	-
KLLA0_C06765g	188-451	28985	Kluyveromyces lactis strain ATCC 8585 CBS 2359 DSM 70799 NBRC 1267 NRRL Y 1140 WM37	KLLA0_C06765g-188_451-28985-Kluyveromyces_lactis-Saccharomycotina		Saccharomycotina	-	-	-	-	-	-	-
KALB_6297	5-243	1449976	Kutzneria albida DSM 43870		removed: failed IQ-TREE composition chi2 test (p-value<5%; df=19)	Actinobacteria	-	-	-	-	-	-	-
KUTG_02507	58-308	345341	Kutzneria sp 744	KUTG_02507-58_308-345341-Kutzneria_sp_744-Actinobacteria		Actinobacteria	-	-	-	-	-	-	-
SIAM614_01444	106-272	384765	Labrenzia aggregata IAM 12614		removed: more than 50% gaps/ambiguity	Proteobacteria	-	-	-	-	-	-	-
LALA0_S06e06128g	180-443	1245769	Lachancea lanzarotensis	LALA0_S06e06128g-180_443-1245769-Lachancea_lanzaroten-Saccharomycotina		Saccharomycotina	-	-	-	-	-	-	-
KLTH0G02904g	179-441	559295	Lachancea thermotolerans CBS 6340	KLTH0G02904g-179_441-559295-Lachancea_thermotole-Saccharomycotina		Saccharomycotina	-	-	-	-	-	-	-
LLB_3178	67-323	638315	Legionella longbeachae D 4968	LLB_3178-67_323-638315-Legionella_longbeach-Proteobacteria		Proteobacteria	-	-	-	-	-	-	-
LLB_3163	36-283	638315	Legionella longbeachae D 4968		removed: failed IQ-TREE composition chi2 test (p-value<5%; df=19)	Proteobacteria	-	-	-	-	-	-	-
LLO_2224	36-283	661367	Legionella longbeachae NSW150		removed: identical to LLB_3163	Proteobacteria	-	-	-	-	-	-	-
LLO_2212	67-323	661367	Legionella longbeachae NSW150		removed: identical to LLB_3178	Proteobacteria	-	-	-	-	-	-	-
Loa_01333	35-275	1268635	Legionella oakridgensis ATCC 33761 DSM 21215		removed: identical to LOR_46c07920	Proteobacteria	-	-	-	-	-	-	-
LOR_46c07920	35-275	1274403	Legionella oakridgensis RV 2 2007	LOR_46c07920-35_275-1274403-Legionella_oakridgen-Proteobacteria		Proteobacteria	-	-	-	-	-	-	-
lpa_00341	64-319	423212	Legionella pneumophila 2300 99 Alcoy		removed: identical to LPC_0256	Proteobacteria	-	-	-	-	-	-	-
lpbnt_00292	64-320	446	Legionella pneumophila GCA 000950695	lpbnt_00292-64_320-446-Legionella_pneumophi-Proteobacteria		Proteobacteria	-	-	-	-	-	-	-
lptwr_00169	64-320	446	Legionella pneumophila GCA 000950745	lptwr_00169-64_320-446-Legionella_pneumophi-Proteobacteria		Proteobacteria	-	-	-	-	-	-	-
lpymg_00183	64-319	446	Legionella pneumophila GCA 000953915		removed: identical to lpp0236	Proteobacteria	-	-	-	-	-	-	-
lpymt_00225	64-320	446	Legionella pneumophila GCA 000953935	lpymt_00225-64_320-446-Legionella_pneumophi-Proteobacteria		Proteobacteria	-	-	-	-	-	-	-
LPC_0256	64-319	400673	Legionella pneumophila str Corby		removed: identical to LP6_0178	Proteobacteria	-	-	-	-	-	-	-
N749_10705	64-319	1383064	Legionella pneumophila str Leg01 20	N749_10705-64_319-1383064-Legionella_pneumophi-Proteobacteria		Proteobacteria	-	-	-	-	-	-	-
lpl0236	64-320	297245	Legionella pneumophila str Lens	lpl0236-64_320-297245-Legionella_pneumophi-Proteobacteria		Proteobacteria	-	-	-	-	-	-	-
lpp0236	64-319	297246	Legionella pneumophila str Paris		removed: identical to N749_10705	Proteobacteria	-	-	-	-	-	-	-
LPO_0205	64-319	91891	Legionella pneumophila subsp pneumophila	LPO_0205-64_319-91891-Legionella_pneumophi-Proteobacteria		Proteobacteria	-	-	-	-	-	-	-
lp12_0176	74-329	933093	Legionella pneumophila subsp pneumophila ATCC 43290		removed: identical to lpa_00341	Proteobacteria	-	-	-	-	-	-	-
LPV_0257	64-320	91891	Legionella pneumophila subsp pneumophila GCA 000306845	LPV_0257-64_320-91891-Legionella_pneumophi-Proteobacteria		Proteobacteria	-	-	-	-	-	-	-
LPE509_03056	64-319	1312904	Legionella pneumophila subsp pneumophila LPE509	LPE509_03056-64_319-1312904-Legionella_pneumophi-Proteobacteria		Proteobacteria	-	-	-	-	-	-	-
lpg0174	74-329	272624	Legionella pneumophila subsp pneumophila str Philadelphia 1		removed: identical to lp12_0176	Proteobacteria	-	-	-	-	-	-	-
LP6_0178	64-319	1199191	Legionella pneumophila subsp pneumophila str Thunder Bay		removed: identical to LPE509_03056	Proteobacteria	-	-	-	-	-	-	-
LEMA_P002560.1	159-429	985895	Leptosphaeria maculans JN3	LEMA_P002560.1-159_429-985895-Leptosphaeria_macula-Dothideomycetes		Dothideomycetes	-	-	-	-	-	-	-
LEMA_P012380.1	127-389	985895	Leptosphaeria maculans JN3	LEMA_P012380.1-127_389-985895-Leptosphaeria_macula-Dothideomycetes		Dothideomycetes	-	-	-	-	-	-	-
C269_01330	39-175	1229756	Leuconostoc gelidum JB7		removed: failed IQ-TREE composition chi2 test (p-value<5%; df=19)	Firmicutes	-	-	-	-	-	-	-
N175_02895	36-285	882944	Listonella anguillarum M3		removed: identical to VAA_02645	Proteobacteria	-	-	-	-	-	-	-
LELG_03265	149-258	379508	Lodderomyces elongisporus NRRL YB 4239		removed: more than 50% gaps/ambiguity	Saccharomycotina	-	-	-	-	-	-	-
LELG_03265	291-437	379508	Lodderomyces elongisporus NRRL YB 4239		removed: more than 50% gaps/ambiguity	Saccharomycotina	-	-	-	-	-	-	-
MPH_06406	24-282	1126212	Macrophomina phaseolina strain MS6	MPH_06406-24_282-1126212-Macrophomina_phaseol-Dothideomycetes		Dothideomycetes	-	-	-	-	-	-	-
MPH_12352	19-283	1126212	Macrophomina phaseolina strain MS6		removed: failed IQ-TREE composition chi2 test (p-value<5%; df=19)	Dothideomycetes	-	-	-	-	-	-	-
MPH_06124	46-247	1126212	Macrophomina phaseolina strain MS6		removed: more than 50% gaps/ambiguity	Dothideomycetes	1.3e-22	-	-	-	-	-	-
MPH_06124	251-339	1126212	Macrophomina phaseolina strain MS6		removed: more than 50% gaps/ambiguity	Dothideomycetes	1.3e-22	-	-	-	-	-	-
MPH_07677	174-307	1126212	Macrophomina phaseolina strain MS6		removed: more than 50% gaps/ambiguity	Dothideomycetes	-	-	-	-	-	-	-
MPH_07677	312-415	1126212	Macrophomina phaseolina strain MS6		removed: more than 50% gaps/ambiguity	Dothideomycetes	-	-	-	-	-	-	-
MPH_12353	64-142	1126212	Macrophomina phaseolina strain MS6		removed: more than 50% gaps/ambiguity	Dothideomycetes	-	-	-	-	-	-	-
MPH_12353	152-296	1126212	Macrophomina phaseolina strain MS6		removed: more than 50% gaps/ambiguity	Dothideomycetes	-	-	-	-	-	-	-
MPH_06407	40-126	1126212	Macrophomina phaseolina strain MS6		removed: more than 50% gaps/ambiguity	Dothideomycetes	-	-	-	-	-	-	-
MMYC01_G05119	180-439	100816	Madurella mycetomatis	MMYC01_G05119-180_439-100816-Madurella_mycetomati-Sordariomycetes		Sordariomycetes	-	-	-	-	-	-	-
MMYC01_G02968	140-266	100816	Madurella mycetomatis		removed: more than 50% gaps/ambiguity	Sordariomycetes	-	-	-	-	-	-	-
MMYC01_G02968	298-413	100816	Madurella mycetomatis		removed: more than 50% gaps/ambiguity	Sordariomycetes	-	-	-	-	-	-	-
MGG_08540	86-352	242507	Magnaporthe oryzae 70 15	MGG_08540-86_352-242507-Magnaporthe_oryzae_7-Sordariomycetes		Sordariomycetes	3.3e-19	-	-	-	-	-	-
MBM_08681	55-310	1072389	Marssonina brunnea f sp multigermtubi MB m1	MBM_08681-55_310-1072389-Marssonina_brunnea_f-Leotiomycetes		Leotiomycetes	7.8e-22	-	-	-	-	-	-
SP67_00915	35-135	1594576	Mastigocladus laminosus UU774		removed: more than 50% gaps/ambiguity	Cyanobacteria	-	-	-	-	-	-	-
SP67_30525	46-295	1594576	Mastigocladus laminosus UU774	SP67_30525-46_295-1594576-Mastigocladus_lamino-Cyanobacteria		Cyanobacteria	-	-	-	-	-	-	-
MPL1032_20483	81-207	69974	Mesorhizobium plurifarium GCA 001298755		removed: more than 50% gaps/ambiguity	Proteobacteria	-	-	-	-	-	-	-
MAC_01723	65-322	655827	Metarhizium acridum strain CQMa 102	MAC_01723-65_322-655827-Metarhizium_acridum_-Sordariomycetes		Sordariomycetes	-	1.6e-22	2e-13	-	-	-	7e-16
MAC_08198	77-334	655827	Metarhizium acridum strain CQMa 102	MAC_08198-77_334-655827-Metarhizium_acridum_-Sordariomycetes		Sordariomycetes	-	-	-	-	-	-	-
MAC_08553	118-383	655827	Metarhizium acridum strain CQMa 102	MAC_08553-118_383-655827-Metarhizium_acridum_-Sordariomycetes		Sordariomycetes	2.7e-20	-	-	-	-	-	-
MAM_06274	75-338	1081103	Metarhizium album ARSEF 1941	MAM_06274-75_338-1081103-Metarhizium_album_AR-Sordariomycetes		Sordariomycetes	3e-16	-	-	-	-	-	-
MAM_06648	77-334	1081103	Metarhizium album ARSEF 1941	MAM_06648-77_334-1081103-Metarhizium_album_AR-Sordariomycetes		Sordariomycetes	-	-	-	-	-	-	-
MAM_07322	104-369	1081103	Metarhizium album ARSEF 1941	MAM_07322-104_369-1081103-Metarhizium_album_AR-Sordariomycetes		Sordariomycetes	-	-	-	-	-	-	-
MANI_004923	198-469	5530	Metarhizium anisopliae	MANI_004923-198_469-5530-Metarhizium_anisopli-Sordariomycetes		Sordariomycetes	-	-	-	-	-	-	-
MANI_008329	72-336	5530	Metarhizium anisopliae		removed: identical to MAA_01922	Sordariomycetes	1.2e-21	-	-	-	-	-	-
MANI_025168	64-321	5530	Metarhizium anisopliae		removed: identical to MAN_03713	Sordariomycetes	-	6.7e-24	6.9e-15	-	-	-	-
MANI_000852	77-334	5530	Metarhizium anisopliae		removed: identical to MAN_09801	Sordariomycetes	-	-	-	-	-	-	-
MANI_006393	26-294	5530	Metarhizium anisopliae		removed: identical to MAN_09835	Sordariomycetes	1.6e-26	-	-	-	-	-	-
MAN_03713	64-321	1276135	Metarhizium anisopliae ARSEF 549	MAN_03713-64_321-1276135-Metarhizium_anisopli-Sordariomycetes		Sordariomycetes	-	6.7e-24	6.9e-15	-	-	-	-
MAN_09835	26-294	1276135	Metarhizium anisopliae ARSEF 549	MAN_09835-26_294-1276135-Metarhizium_anisopli-Sordariomycetes		Sordariomycetes	1.6e-26	-	-	-	-	-	-
MAN_09801	77-334	1276135	Metarhizium anisopliae ARSEF 549		removed: identical to H634G_08376	Sordariomycetes	-	-	-	-	-	-	-
MAN_09661	198-469	1276135	Metarhizium anisopliae ARSEF 549		removed: identical to MANI_004923	Sordariomycetes	-	-	-	-	-	-	-
MAN_04058	72-336	1276135	Metarhizium anisopliae ARSEF 549		removed: identical to MANI_008329	Sordariomycetes	1.2e-21	-	-	-	-	-	-
H633G_02019	77-334	1291519	Metarhizium anisopliae BRIP 53284	H633G_02019-77_334-1291519-Metarhizium_anisopli-Sordariomycetes		Sordariomycetes	-	-	-	-	-	-	-
H633G_02805	64-321	1291519	Metarhizium anisopliae BRIP 53284		removed: identical to H634G_01325	Sordariomycetes	-	1.7e-23	1.4e-15	-	-	-	-
H633G_05476	198-470	1291519	Metarhizium anisopliae BRIP 53284		removed: identical to H634G_09700	Sordariomycetes	-	-	-	-	-	-	-
H633G_05190	72-336	1291519	Metarhizium anisopliae BRIP 53284		removed: identical to MAN_04058	Sordariomycetes	1.2e-21	-	-	-	-	-	-
H634G_09700	198-470	1291518	Metarhizium anisopliae BRIP 53293	H634G_09700-198_470-1291518-Metarhizium_anisopli-Sordariomycetes		Sordariomycetes	-	-	-	-	-	-	-
H634G_08376	77-334	1291518	Metarhizium anisopliae BRIP 53293		removed: identical to H633G_02019	Sordariomycetes	-	-	-	-	-	-	-
H634G_02946	72-336	1291518	Metarhizium anisopliae BRIP 53293		removed: identical to H633G_05190	Sordariomycetes	1.2e-21	-	-	-	-	-	-
H634G_01325	64-321	1291518	Metarhizium anisopliae BRIP 53293		removed: identical to MAA_05470	Sordariomycetes	-	1.7e-23	1.4e-15	-	-	-	-
MBR_01707	64-321	1276141	Metarhizium brunneum ARSEF 3297	MBR_01707-64_321-1276141-Metarhizium_brunneum-Sordariomycetes		Sordariomycetes	-	1.1e-22	3.8e-16	-	-	-	-
MBR_06197	199-471	1276141	Metarhizium brunneum ARSEF 3297	MBR_06197-199_471-1276141-Metarhizium_brunneum-Sordariomycetes		Sordariomycetes	-	-	-	-	-	-	-
MBR_10330	77-334	1276141	Metarhizium brunneum ARSEF 3297	MBR_10330-77_334-1276141-Metarhizium_brunneum-Sordariomycetes		Sordariomycetes	-	-	-	-	-	-	-
MBR_02241	72-336	1276141	Metarhizium brunneum ARSEF 3297		removed: identical to H634G_02946	Sordariomycetes	4.3e-20	-	-	-	-	-	-
MGU_02387	64-321	1276136	Metarhizium guizhouense ARSEF 977	MGU_02387-64_321-1276136-Metarhizium_guizhoue-Sordariomycetes		Sordariomycetes	-	1.9e-23	1.7e-15	-	-	-	-
MGU_06836	199-463	1276136	Metarhizium guizhouense ARSEF 977	MGU_06836-199_463-1276136-Metarhizium_guizhoue-Sordariomycetes		Sordariomycetes	-	-	-	-	-	-	-
MGU_09929	77-334	1276136	Metarhizium guizhouense ARSEF 977	MGU_09929-77_334-1276136-Metarhizium_guizhoue-Sordariomycetes		Sordariomycetes	-	-	-	-	-	-	-
MGU_11531	62-330	1276136	Metarhizium guizhouense ARSEF 977	MGU_11531-62_330-1276136-Metarhizium_guizhoue-Sordariomycetes		Sordariomycetes	1e-25	-	-	-	-	-	-
MGU_04362	72-336	1276136	Metarhizium guizhouense ARSEF 977		removed: identical to MAJ_00426	Sordariomycetes	6.8e-21	-	-	-	-	-	-
MAJ_00426	72-336	1276143	Metarhizium majus ARSEF 297	MAJ_00426-72_336-1276143-Metarhizium_majus_AR-Sordariomycetes		Sordariomycetes	9.9e-21	-	-	-	-	-	-
MAJ_04216	64-322	1276143	Metarhizium majus ARSEF 297	MAJ_04216-64_322-1276143-Metarhizium_majus_AR-Sordariomycetes		Sordariomycetes	-	1.9e-23	2.9e-16	-	-	-	-
MAJ_08916	1-240	1276143	Metarhizium majus ARSEF 297	MAJ_08916-1_240-1276143-Metarhizium_majus_AR-Sordariomycetes		Sordariomycetes	-	-	-	-	-	-	-
MAJ_09836	198-469	1276143	Metarhizium majus ARSEF 297	MAJ_09836-198_469-1276143-Metarhizium_majus_AR-Sordariomycetes		Sordariomycetes	-	-	-	-	-	-	-
X797_002232	64-321	568076	Metarhizium robertsii	X797_002232-64_321-568076-Metarhizium_robertsi-Sordariomycetes		Sordariomycetes	-	1.6e-23	2.2e-15	-	-	-	-
MAA_09988	199-471	655844	Metarhizium robertsii ARSEF 23	MAA_09988-199_471-655844-Metarhizium_robertsi-Sordariomycetes		Sordariomycetes	-	-	-	-	-	-	-
MAA_01922	72-336	655844	Metarhizium robertsii ARSEF 23		removed: identical to X797_000240	Sordariomycetes	2.8e-21	-	-	-	-	-	-
MAA_05470	64-321	655844	Metarhizium robertsii ARSEF 23		removed: identical to X797_002232	Sordariomycetes	-	1.6e-23	2.8e-15	-	-	-	-
MAA_07507	77-334	655844	Metarhizium robertsii ARSEF 23		removed: identical to X797_007581	Sordariomycetes	-	-	-	-	-	-	-
X797_011338	199-471	568076	Metarhizium robertsii strain ARSEF 23 ATCC MYA 3075		removed: identical to MAA_09988	Sordariomycetes	-	-	-	-	-	-	-
X797_000240	72-336	568076	Metarhizium robertsii strain ARSEF 23 ATCC MYA 3075	X797_000240-72_336-568076-Metarhizium_robertsi-Sordariomycetes		Sordariomycetes	2.8e-21	-	-	-	-	-	-
X797_007581	77-334	568076	Metarhizium robertsii strain ARSEF 23 ATCC MYA 3075	X797_007581-77_334-568076-Metarhizium_robertsi-Sordariomycetes		Sordariomycetes	-	-	-	-	-	-	-
MGYG_02078	89-353	535722	Microsporum gypseum CBS 118893	MGYG_02078-89_353-535722-Microsporum_gypseum_-Eurotiomycetes		Eurotiomycetes	-	-	-	-	-	-	-
MGYG_07296	90-352	535722	Microsporum gypseum CBS 118893	MGYG_07296-90_352-535722-Microsporum_gypseum_-Eurotiomycetes		Eurotiomycetes	-	-	-	-	-	-	-
MGYG_08840	67-327	535722	Microsporum gypseum CBS 118893	MGYG_08840-67_327-535722-Microsporum_gypseum_-Eurotiomycetes		Eurotiomycetes	-	4.2e-24	7e-14	-	-	-	-
MicloDRAFT_00029340	85-219	864069	Microvirga lotononidis		removed: more than 50% gaps/ambiguity	Proteobacteria	-	-	-	-	-	-	-
GNLVRS01_PISO0B12475g	172-444	559304	Millerozyma farinosa CBS 7064	GNLVRS01_PISO0B12475g-172_444-559304-Millerozyma_farinosa-Saccharomycotina		Saccharomycotina	-	-	-	-	-	-	-
MYCTH_2117759	633-748	573729	Myceliophthora thermophila ATCC 42464		removed: more than 50% gaps/ambiguity	Sordariomycetes	-	-	-	-	9.7e-59	-	-
MYCTH_2117759	805-894	573729	Myceliophthora thermophila ATCC 42464		removed: more than 50% gaps/ambiguity	Sordariomycetes	-	-	-	-	9.7e-59	-	-
NCAS_0A12030	187-299	1064592	Naumovozyma castellii CBS 4309		removed: more than 50% gaps/ambiguity	Saccharomycotina	-	-	-	-	-	-	-
NCAS_0A12030	341-451	1064592	Naumovozyma castellii CBS 4309		removed: more than 50% gaps/ambiguity	Saccharomycotina	-	-	-	-	-	-	-
NDAI_0A04240	202-463	1071378	Naumovozyma dairenensis CBS 421	NDAI_0A04240-202_463-1071378-Naumovozyma_dairenen-Saccharomycotina		Saccharomycotina	-	-	-	-	-	-	-
NechaG51584	70-333	660122	Nectria haematococca mpVI 77 13 4	NechaG51584-70_333-660122-Nectria_haematococca-Sordariomycetes		Sordariomycetes	1.7e-20	-	-	-	-	-	-
UCRNP2_555	46-238	1287680	Neofusicoccum parvum UCRNP2		removed: more than 50% gaps/ambiguity	Dothideomycetes	1.4e-24	-	-	-	-	-	-
UCRNP2_555	250-340	1287680	Neofusicoccum parvum UCRNP2		removed: more than 50% gaps/ambiguity	Dothideomycetes	1.4e-24	-	-	-	-	-	-
UCRNP2_6420	93-220	1287680	Neofusicoccum parvum UCRNP2		removed: more than 50% gaps/ambiguity	Dothideomycetes	-	-	-	-	-	-	-
UCRNP2_6420	258-356	1287680	Neofusicoccum parvum UCRNP2		removed: more than 50% gaps/ambiguity	Dothideomycetes	-	-	-	-	-	-	-
UCRNP2_10240	132-399	1287680	Neofusicoccum parvum UCRNP2	UCRNP2_10240-132_399-1287680-Neofusicoccum_parvum-Dothideomycetes		Dothideomycetes	-	-	-	-	-	-	-
UCRNP2_7373	128-392	1287680	Neofusicoccum parvum UCRNP2	UCRNP2_7373-128_392-1287680-Neofusicoccum_parvum-Dothideomycetes		Dothideomycetes	-	-	-	-	-	-	-
AK830_g6017	60-335	78410	Neonectria ditissima	AK830_g6017-60_335-78410-Neonectria_ditissima-Sordariomycetes		Sordariomycetes	-	3.8e-25	1.3e-12	-	-	-	-
AK830_g6625	66-327	78410	Neonectria ditissima	AK830_g6625-66_327-78410-Neonectria_ditissima-Sordariomycetes		Sordariomycetes	3.7e-21	-	-	-	-	-	-
AK830_g7197	68-330	78410	Neonectria ditissima	AK830_g7197-68_330-78410-Neonectria_ditissima-Sordariomycetes		Sordariomycetes	2.3e-25	-	-	-	-	-	-
O3I_007385	55-302	1133849	Nocardia brasiliensis ATCC 700358	O3I_007385-55_302-1133849-Nocardia_brasiliensi-Actinobacteria		Actinobacteria	-	-	-	-	-	-	-
NBRGN_110_01020	55-302	1206724	Nocardia brasiliensis NBRC 14402	NBRGN_110_01020-55_302-1206724-Nocardia_brasiliensi-Actinobacteria		Actinobacteria	-	-	-	-	-	-	-
FG87_01020	55-302	1141657	Nocardia vulneris	FG87_01020-55_302-1141657-Nocardia_vulneris-Actinobacteria		Actinobacteria	-	-	-	-	-	-	-
OIDMADRAFT_35134	43-305	913774	Oidiodendron maius Zn	OIDMADRAFT_35134-43_305-913774-Oidiodendron_maius_Z-Leotiomycetes		Leotiomycetes	-	-	-	-	-	-	-
OIDMADRAFT_44293	27-282	913774	Oidiodendron maius Zn	OIDMADRAFT_44293-27_282-913774-Oidiodendron_maius_Z-Leotiomycetes		Leotiomycetes	-	-	-	-	-	-	-
OIDMADRAFT_99360	118-393	913774	Oidiodendron maius Zn	OIDMADRAFT_99360-118_393-913774-Oidiodendron_maius_Z-Leotiomycetes		Leotiomycetes	2.3e-21	-	-	-	-	-	-
OCS_04544	72-335	911162	Ophiocordyceps sinensis CO18	OCS_04544-72_335-911162-Ophiocordyceps_sinen-Sordariomycetes		Sordariomycetes	2.1e-14	-	-	-	-	-	-
OCS_04837	174-297	911162	Ophiocordyceps sinensis CO18		removed: more than 50% gaps/ambiguity	Sordariomycetes	-	-	-	-	-	-	-
OCS_04837	306-448	911162	Ophiocordyceps sinensis CO18		removed: more than 50% gaps/ambiguity	Sordariomycetes	-	-	-	-	-	-	-
PABG_06671	137-398	482561	Paracoccidioides brasiliensis Pb03	PABG_06671-137_398-482561-Paracoccidioides_bra-Eurotiomycetes		Eurotiomycetes	-	-	-	-	-	-	-
PADG_02286	137-398	502780	Paracoccidioides brasiliensis strain Pb18		removed: identical to PABG_06671	Eurotiomycetes	-	-	-	-	-	-	-
PAAG_00387	137-398	502779	Paracoccidioides lutzii Pb01	PAAG_00387-137_398-502779-Paracoccidioides_lut-Eurotiomycetes		Eurotiomycetes	-	-	-	-	-	-	-
UW10_C0031G0002	35-278	1619040	Parcubacteria Magasanikbacteria bacterium GW2011 GWA2 43 9	UW10_C0031G0002-35_278-1619040-Parcubacteria_Magasa-other_Bacteria		other_Bacteria	-	-	-	-	-	-	-
UV82_C0001G0003	48-291	1619051	Parcubacteria Magasanikbacteria bacterium GW2011 GWD2 43 18		removed: identical to UV18_C0001G0078	other_Bacteria	-	-	-	-	-	-	-
GZ59_34180	39-285	29471	Pectobacterium atrosepticum GCA 000740965	GZ59_34180-39_285-29471-Pectobacterium_atros-Proteobacteria		Proteobacteria	-	-	-	-	-	-	-
JV34_17630	42-288	29471	Pectobacterium atrosepticum GCA 000749965		removed: identical to GZ59_34180	Proteobacteria	-	-	-	-	-	-	-
KCQ_07500	1-209	1076138	Pectobacterium atrosepticum ICMP 1526		removed: more than 50% gaps/ambiguity	Proteobacteria	-	-	-	-	-	-	-
ECA3381	47-293	218491	Pectobacterium atrosepticum SCRI1043		removed: identical to JV34_17630	Proteobacteria	-	-	-	-	-	-	-
OI69_12030	39-285	554	Pectobacterium carotovorum	OI69_12030-39_285-554-Pectobacterium_carot-Proteobacteria		Proteobacteria	-	-	-	-	-	-	-
KKH3_31320	39-285	1507808	Pectobacterium carotovorum subsp actinidiae	KKH3_31320-39_285-1507808-Pectobacterium_carot-Proteobacteria		Proteobacteria	-	-	-	-	-	-	-
IW00_09970	42-286	180957	Pectobacterium carotovorum subsp brasiliense	IW00_09970-42_286-180957-Pectobacterium_carot-Proteobacteria		Proteobacteria	-	-	-	-	-	-	-
IV99_19590	42-286	180957	Pectobacterium carotovorum subsp brasiliense GCA 000738115	IV99_19590-42_286-180957-Pectobacterium_carot-Proteobacteria		Proteobacteria	-	-	-	-	-	-	-
IW01_11125	42-286	180957	Pectobacterium carotovorum subsp brasiliense GCA 000738125	IW01_11125-42_286-180957-Pectobacterium_carot-Proteobacteria		Proteobacteria	-	-	-	-	-	-	-
KS44_19070	39-283	180957	Pectobacterium carotovorum subsp brasiliense GCA 000754695	KS44_19070-39_283-180957-Pectobacterium_carot-Proteobacteria		Proteobacteria	-	-	-	-	-	-	-
KU74_21915	39-283	180957	Pectobacterium carotovorum subsp brasiliense GCA 000754705	KU74_21915-39_283-180957-Pectobacterium_carot-Proteobacteria		Proteobacteria	-	-	-	-	-	-	-
RC95_18790	42-286	180957	Pectobacterium carotovorum subsp brasiliense GCA 000808115		removed: identical to RC83_21725	Proteobacteria	-	-	-	-	-	-	-
RC94_20525	42-286	180957	Pectobacterium carotovorum subsp brasiliense GCA 000808145		removed: identical to IW00_09970	Proteobacteria	-	-	-	-	-	-	-
RC81_19540	42-286	180957	Pectobacterium carotovorum subsp brasiliense GCA 000808195	RC81_19540-42_286-180957-Pectobacterium_carot-Proteobacteria		Proteobacteria	-	-	-	-	-	-	-
RC90_19925	42-286	180957	Pectobacterium carotovorum subsp brasiliense GCA 000808235		removed: identical to RD02_20255	Proteobacteria	-	-	-	-	-	-	-
RC91_20510	42-286	180957	Pectobacterium carotovorum subsp brasiliense GCA 000808245	RC91_20510-42_286-180957-Pectobacterium_carot-Proteobacteria		Proteobacteria	-	-	-	-	-	-	-
RC77_20885	42-286	180957	Pectobacterium carotovorum subsp brasiliense GCA 000808385		removed: identical to RC97_18720	Proteobacteria	-	-	-	-	-	-	-
KCO_22174	5-249	1076137	Pectobacterium carotovorum subsp brasiliensis ICMP 19477	KCO_22174-5_249-1076137-Pectobacterium_carot-Proteobacteria		Proteobacteria	-	-	-	-	-	-	-
KP17_08865	42-286	555	Pectobacterium carotovorum subsp carotovorum	KP17_08865-42_286-555-Pectobacterium_carot-Proteobacteria		Proteobacteria	-	-	-	-	-	-	-
RD01_20690	42-286	555	Pectobacterium carotovorum subsp carotovorum GCA 000808215	RD01_20690-42_286-555-Pectobacterium_carot-Proteobacteria		Proteobacteria	-	-	-	-	-	-	-
RC86_18705	42-286	555	Pectobacterium carotovorum subsp carotovorum GCA 000808255	RC86_18705-42_286-555-Pectobacterium_carot-Proteobacteria		Proteobacteria	-	-	-	-	-	-	-
RD02_20255	42-286	555	Pectobacterium carotovorum subsp carotovorum GCA 000808355		removed: identical to RC77_20885	Proteobacteria	-	-	-	-	-	-	-
RC83_21725	42-286	555	Pectobacterium carotovorum subsp carotovorum GCA 000808375		removed: identical to IV99_19590	Proteobacteria	-	-	-	-	-	-	-
RC88_16520	42-286	555	Pectobacterium carotovorum subsp carotovorum GCA 000808415	RC88_16520-42_286-555-Pectobacterium_carot-Proteobacteria		Proteobacteria	-	-	-	-	-	-	-
RC97_18720	42-286	555	Pectobacterium carotovorum subsp carotovorum GCA 000808455		removed: identical to RC94_20525	Proteobacteria	-	-	-	-	-	-	-
RC98_21650	42-286	555	Pectobacterium carotovorum subsp carotovorum GCA 000808475	RC98_21650-42_286-555-Pectobacterium_carot-Proteobacteria		Proteobacteria	-	-	-	-	-	-	-
RC99_19660	42-288	555	Pectobacterium carotovorum subsp carotovorum GCA 000808495	RC99_19660-42_288-555-Pectobacterium_carot-Proteobacteria		Proteobacteria	-	-	-	-	-	-	-
PC1_3225	42-287	561230	Pectobacterium carotovorum subsp carotovorum PC1	PC1_3225-42_287-561230-Pectobacterium_carot-Proteobacteria		Proteobacteria	-	-	-	-	-	-	-
PCC21_032130	42-286	1218933	Pectobacterium carotovorum subsp carotovorum PCC21		removed: identical to RC95_18790	Proteobacteria	-	-	-	-	-	-	-
G033_15960	42-288	1267544	Pectobacterium carotovorum subsp carotovorum UGC32	G033_15960-42_288-1267544-Pectobacterium_carot-Proteobacteria		Proteobacteria	-	-	-	-	-	-	-
KU75_22185	42-287	78398	Pectobacterium carotovorum subsp odoriferum	KU75_22185-42_287-78398-Pectobacterium_carot-Proteobacteria		Proteobacteria	-	-	-	-	-	-	-
KS43_19885	42-287	78398	Pectobacterium carotovorum subsp odoriferum GCA 000769535		removed: identical to KU75_22185	Proteobacteria	-	-	-	-	-	-	-
W5S_0995	42-288	1166016	Pectobacterium sp SCC3193	W5S_0995-42_288-1166016-Pectobacterium_sp_SC-Proteobacteria		Proteobacteria	-	-	-	-	-	-	-
KU73_12255	42-288	55208	Pectobacterium wasabiae	KU73_12255-42_288-55208-Pectobacterium_wasab-Proteobacteria		Proteobacteria	-	-	-	-	-	-	-
Y17_2595	42-288	1175631	Pectobacterium wasabiae CFBP 3304		removed: identical to KU73_12255	Proteobacteria	-	-	-	-	-	-	-
Pecwa_1103	42-288	561231	Pectobacterium wasabiae WPP163		removed: identical to W5S_0995	Proteobacteria	-	-	-	-	-	-	-
PMG11_08554	57-313	104259	Penicillium brasilianum	PMG11_08554-57_313-104259-Penicillium_brasilia-Eurotiomycetes		Eurotiomycetes	-	-	-	-	-	-	-
PMG11_08570	121-384	104259	Penicillium brasilianum	PMG11_08570-121_384-104259-Penicillium_brasilia-Eurotiomycetes		Eurotiomycetes	5.5e-23	-	-	-	-	-	-
PCAMFM013_S005g000273	73-337	1429867	Penicillium camemberti FM 013	PCAMFM013_S005g000273-73_337-1429867-Penicillium_camember-Eurotiomycetes		Eurotiomycetes	-	-	-	-	-	-	-
PCAMFM013_S005g000283	43-286	1429867	Penicillium camemberti FM 013	PCAMFM013_S005g000283-43_286-1429867-Penicillium_camember-Eurotiomycetes		Eurotiomycetes	1.9e-34	-	-	-	-	-	-
PCAMFM013_S010g000375	99-363	1429867	Penicillium camemberti FM 013	PCAMFM013_S010g000375-99_363-1429867-Penicillium_camember-Eurotiomycetes		Eurotiomycetes	-	-	-	-	-	-	-
PCAMFM013_S010g000378	41-303	1429867	Penicillium camemberti FM 013	PCAMFM013_S010g000378-41_303-1429867-Penicillium_camember-Eurotiomycetes		Eurotiomycetes	-	-	-	-	-	-	-
PCAMFM013_S025g000125	123-385	1429867	Penicillium camemberti FM 013	PCAMFM013_S025g000125-123_385-1429867-Penicillium_camember-Eurotiomycetes		Eurotiomycetes	4e-22	-	-	-	-	-	-
PDIP_48450	119-381	1170230	Penicillium digitatum Pd1	PDIP_48450-119_381-1170230-Penicillium_digitatu-Eurotiomycetes		Eurotiomycetes	4.5e-20	-	-	-	-	-	-
PDIP_15150	41-306	1170230	Penicillium digitatum Pd1		removed: identical to PDIG_22750	Eurotiomycetes	-	-	-	-	-	-	-
PDIP_49500	70-331	1170230	Penicillium digitatum Pd1		removed: identical to PDIG_54280	Eurotiomycetes	-	1.6e-13	1.9e-10	-	-	-	-
PDIP_15120	94-302	1170230	Penicillium digitatum Pd1		removed: more than 50% gaps/ambiguity	Eurotiomycetes	-	-	-	-	-	-	-
PDIG_22750	41-306	1170229	Penicillium digitatum PHI26	PDIG_22750-41_306-1170229-Penicillium_digitatu-Eurotiomycetes		Eurotiomycetes	-	-	-	-	-	-	-
PDIG_54280	70-331	1170229	Penicillium digitatum PHI26	PDIG_54280-70_331-1170229-Penicillium_digitatu-Eurotiomycetes		Eurotiomycetes	-	1.6e-13	1.9e-10	-	-	-	-
PDIG_22720	94-302	1170229	Penicillium digitatum PHI26		removed: identical to PDIP_15120	Eurotiomycetes	-	-	-	-	-	-	-
PDIG_53230	119-381	1170229	Penicillium digitatum PHI26		removed: identical to PDIP_48450	Eurotiomycetes	4.5e-20	-	-	-	-	-	-
PEX1_053380	119-381	27334	Penicillium expansum	PEX1_053380-119_381-27334-Penicillium_expansum-Eurotiomycetes		Eurotiomycetes	2.5e-22	-	-	-	-	-	-
PEX2_052970	41-306	27334	Penicillium expansum	PEX2_052970-41_306-27334-Penicillium_expansum-Eurotiomycetes		Eurotiomycetes	-	-	-	-	-	-	-
PEX2_052990	93-366	27334	Penicillium expansum	PEX2_052990-93_366-27334-Penicillium_expansum-Eurotiomycetes		Eurotiomycetes	-	-	-	-	-	-	-
PEX2_062980	70-331	27334	Penicillium expansum	PEX2_062980-70_331-27334-Penicillium_expansum-Eurotiomycetes		Eurotiomycetes	-	4.3e-22	5e-10	-	-	-	-
PEX2_076760	63-324	27334	Penicillium expansum	PEX2_076760-63_324-27334-Penicillium_expansum-Eurotiomycetes		Eurotiomycetes	4.7e-19	-	-	-	-	-	-
PEX1_025610	64-325	27334	Penicillium expansum		removed: identical to PEX2_076760	Eurotiomycetes	4.7e-19	-	-	-	-	-	-
PEX1_019860	41-306	27334	Penicillium expansum GCA 000769735	PEX1_019860-41_306-27334-Penicillium_expansum-Eurotiomycetes		Eurotiomycetes	-	-	-	-	-	-	-
PEX1_073780	70-331	27334	Penicillium expansum GCA 000769735		removed: identical to PEX2_062980	Eurotiomycetes	-	4.3e-22	5e-10	-	-	-	-
PITC_049450	120-381	40296	Penicillium italicum	PITC_049450-120_381-40296-Penicillium_italicum-Eurotiomycetes		Eurotiomycetes	2.7e-21	-	-	-	-	-	-
PITC_065890	94-357	40296	Penicillium italicum	PITC_065890-94_357-40296-Penicillium_italicum-Eurotiomycetes		Eurotiomycetes	-	-	-	-	-	-	-
PITC_065910	41-309	40296	Penicillium italicum	PITC_065910-41_309-40296-Penicillium_italicum-Eurotiomycetes		Eurotiomycetes	-	-	-	-	-	-	-
ACN38_g10911	99-363	229535	Penicillium nordicum	ACN38_g10911-99_363-229535-Penicillium_nordicum-Eurotiomycetes		Eurotiomycetes	-	-	-	-	-	-	-
ACN38_g11848	43-286	229535	Penicillium nordicum	ACN38_g11848-43_286-229535-Penicillium_nordicum-Eurotiomycetes		Eurotiomycetes	3.2e-34	-	-	-	-	-	-
ACN38_g5510	119-381	229535	Penicillium nordicum	ACN38_g5510-119_381-229535-Penicillium_nordicum-Eurotiomycetes		Eurotiomycetes	8.6e-22	-	-	-	-	-	-
ACN38_g9018	41-308	229535	Penicillium nordicum	ACN38_g9018-41_308-229535-Penicillium_nordicum-Eurotiomycetes		Eurotiomycetes	-	-	-	-	-	-	-
ACN38_g12662	73-250	229535	Penicillium nordicum		removed: more than 50% gaps/ambiguity	Eurotiomycetes	-	-	-	-	-	-	-
ACN38_g12662	246-315	229535	Penicillium nordicum		removed: more than 50% gaps/ambiguity	Eurotiomycetes	-	-	-	-	-	-	-
PDE_01193	80-349	933388	Penicillium oxalicum 114 2	PDE_01193-80_349-933388-Penicillium_oxalicum-Eurotiomycetes		Eurotiomycetes	-	-	-	-	-	-	-
PDE_09884	122-383	933388	Penicillium oxalicum 114 2	PDE_09884-122_383-933388-Penicillium_oxalicum-Eurotiomycetes		Eurotiomycetes	2.5e-24	-	-	-	-	-	-
PDE_01188	44-288	933388	Penicillium oxalicum 114 2		removed: failed IQ-TREE composition chi2 test (p-value<5%; df=19)	Eurotiomycetes	1.3e-28	-	-	-	-	-	-
PDE_06094	57-267	933388	Penicillium oxalicum 114 2		removed: more than 50% gaps/ambiguity	Eurotiomycetes	-	5.9e-24	1e-12	-	-	-	-
PROQFM164_S01g000571	41-307	1365484	Penicillium roqueforti strain FM164	PROQFM164_S01g000571-41_307-1365484-Penicillium_roquefor-Eurotiomycetes		Eurotiomycetes	-	-	-	-	-	-	-
PROQFM164_S01g000574	99-362	1365484	Penicillium roqueforti strain FM164	PROQFM164_S01g000574-99_362-1365484-Penicillium_roquefor-Eurotiomycetes		Eurotiomycetes	-	-	-	-	-	-	-
PROQFM164_S01g003549	113-374	1365484	Penicillium roqueforti strain FM164	PROQFM164_S01g003549-113_374-1365484-Penicillium_roquefor-Eurotiomycetes		Eurotiomycetes	3.7e-22	-	-	-	-	-	-
PCH_Pc13g06170	41-308	500485	Penicillium rubens Wisconsin 54 1255	PCH_Pc13g06170-41_308-500485-Penicillium_rubens_W-Eurotiomycetes		Eurotiomycetes	-	-	-	-	-	-	-
PCH_Pc13g06200	91-354	500485	Penicillium rubens Wisconsin 54 1255	PCH_Pc13g06200-91_354-500485-Penicillium_rubens_W-Eurotiomycetes		Eurotiomycetes	-	-	-	-	-	-	-
PCH_Pc21g15320	114-376	500485	Penicillium rubens Wisconsin 54 1255	PCH_Pc21g15320-114_376-500485-Penicillium_rubens_W-Eurotiomycetes		Eurotiomycetes	8.4e-23	-	-	-	-	-	-
U727_00430100511	91-353	60172	Penicillium solitum	U727_00430100511-91_353-60172-Penicillium_solitum-Eurotiomycetes		Eurotiomycetes	-	-	-	-	-	-	-
U727_00430311161	94-357	60172	Penicillium solitum	U727_00430311161-94_357-60172-Penicillium_solitum-Eurotiomycetes		Eurotiomycetes	-	-	-	-	-	-	-
U727_00430311501	41-309	60172	Penicillium solitum	U727_00430311501-41_309-60172-Penicillium_solitum-Eurotiomycetes		Eurotiomycetes	-	-	-	-	-	-	-
U727_00430462271	296-558	60172	Penicillium solitum	U727_00430462271-296_558-60172-Penicillium_solitum-Eurotiomycetes		Eurotiomycetes	3.9e-22	-	-	-	-	-	-
U727_00431130221	43-288	60172	Penicillium solitum	U727_00431130221-43_288-60172-Penicillium_solitum-Eurotiomycetes		Eurotiomycetes	1.1e-34	-	-	-	-	-	-
U727_0043113081	73-337	60172	Penicillium solitum	U727_0043113081-73_337-60172-Penicillium_solitum-Eurotiomycetes		Eurotiomycetes	-	-	-	-	-	-	-
U727_0043274201	70-331	60172	Penicillium solitum	U727_0043274201-70_331-60172-Penicillium_solitum-Eurotiomycetes		Eurotiomycetes	-	9.6e-27	8.3e-12	-	-	-	-
PFICI_08075	48-304	1229662	Pestalotiopsis fici W106 1	PFICI_08075-48_304-1229662-Pestalotiopsis_fici_-Sordariomycetes		Sordariomycetes	-	-	-	-	-	-	-
PFICI_08076	72-328	1229662	Pestalotiopsis fici W106 1	PFICI_08076-72_328-1229662-Pestalotiopsis_fici_-Sordariomycetes		Sordariomycetes	-	-	-	-	-	-	-
PFICI_15197	64-325	1229662	Pestalotiopsis fici W106 1	PFICI_15197-64_325-1229662-Pestalotiopsis_fici_-Sordariomycetes		Sordariomycetes	1.9e-21	-	-	-	-	-	-
UCRPC4_g05330	157-385	158046	Phaeomoniella chlamydospora	UCRPC4_g05330-157_385-158046-Phaeomoniella_chlamy-Eurotiomycetes		Eurotiomycetes	-	-	-	-	-	-	-
SNOG_14727	124-237	321614	Phaeosphaeria nodorum strain SN15 ATCC MYA 4574 FGSC 10173		removed: more than 50% gaps/ambiguity	Dothideomycetes	-	-	-	-	-	-	-
SNOG_14727	273-392	321614	Phaeosphaeria nodorum strain SN15 ATCC MYA 4574 FGSC 10173		removed: more than 50% gaps/ambiguity	Dothideomycetes	-	-	-	-	-	-	-
SNOG_13968	59-327	321614	Phaeosphaeria nodorum strain SN15 ATCC MYA 4574 FGSC 10173	SNOG_13968-59_327-321614-Phaeosphaeria_nodoru-Dothideomycetes		Dothideomycetes	-	-	-	-	-	-	-
AB675_5400	182-300	1664694	Phialophora attae		removed: more than 50% gaps/ambiguity	Eurotiomycetes	-	-	-	-	-	-	-
AB675_5400	352-442	1664694	Phialophora attae		removed: more than 50% gaps/ambiguity	Eurotiomycetes	-	-	-	-	-	-	-
PAU_01721	52-299	291112	Photorhabdus asymbiotica	PAU_01721-52_299-291112-Photorhabdus_asymbio-Proteobacteria		Proteobacteria	-	-	-	-	-	-	-
AM629_09140	52-299	880156	Photorhabdus heterorhabditis	AM629_09140-52_299-880156-Photorhabdus_heteror-Proteobacteria		Proteobacteria	-	-	-	-	-	-	-
KS18_00055	52-299	29488	Photorhabdus luminescens	KS18_00055-52_299-29488-Photorhabdus_lumines-Proteobacteria		Proteobacteria	-	-	-	-	-	-	-
BA1DRAFT_03478	52-299	1393736	Photorhabdus luminescens BA1	BA1DRAFT_03478-52_299-1393736-Photorhabdus_lumines-Proteobacteria		Proteobacteria	-	-	-	-	-	-	-
plu2816	52-299	243265	Photorhabdus luminescens subsp laumondii TTO1	plu2816-52_299-243265-Photorhabdus_lumines-Proteobacteria		Proteobacteria	-	-	-	-	-	-	-
TI10_00060	52-299	171439	Photorhabdus luminescens subsp luminescens	TI10_00060-52_299-171439-Photorhabdus_lumines-Proteobacteria		Proteobacteria	-	-	-	-	-	-	-
O185_22690	52-299	1389415	Photorhabdus temperata J3	O185_22690-52_299-1389415-Photorhabdus_tempera-Proteobacteria		Proteobacteria	-	-	-	-	-	-	-
PTE_03653	52-299	1004151	Photorhabdus temperata subsp khanii NC19	PTE_03653-52_299-1004151-Photorhabdus_tempera-Proteobacteria		Proteobacteria	-	-	-	-	-	-	-
B738_12449	52-282	1221520	Photorhabdus temperata subsp temperata M1021	B738_12449-52_282-1221520-Photorhabdus_tempera-Proteobacteria		Proteobacteria	-	-	-	-	-	-	-
MEG1DRAFT_01951	52-299	1393735	Photorhabdus temperata subsp temperata Meg1		removed: identical to O185_22690	Proteobacteria	-	-	-	-	-	-	-
VY86_17225	52-299	230089	Photorhabdus temperata subsp thracensis	VY86_17225-52_299-230089-Photorhabdus_tempera-Proteobacteria		Proteobacteria	-	-	-	-	-	-	-
PITG_14118	1-242	403677	Phytophthora infestans strain T30 4	PITG_14118-1_242-403677-Phytophthora_infesta-Oomycetes		Oomycetes	7.2e-19	-	-	-	-	-	-
fgenesh_scip_prom.46568.6727	53-294	1284355	Phytophthora kernoviae	fgenesh_scip_prom.46568.6727-53_294-1284355-Phytophthora_kernovi-Oomycetes		Oomycetes	-	-	-	-	-	-	-
F441_07264	60-303	1317063	Phytophthora parasitica CJ01A1	F441_07264-60_303-1317063-Phytophthora_parasit-Oomycetes		Oomycetes	-	-	-	-	-	-	-
F441_07265	52-307	1317063	Phytophthora parasitica CJ01A1	F441_07265-52_307-1317063-Phytophthora_parasit-Oomycetes		Oomycetes	2.2e-05	-	-	-	-	-	-
L915_07126	52-238	4792	Phytophthora parasitica GCA 000509465		removed: more than 50% gaps/ambiguity	Oomycetes	-	-	-	-	-	-	-
L915_07122	52-124	4792	Phytophthora parasitica GCA 000509465		removed: more than 50% gaps/ambiguity	Oomycetes	-	-	-	-	-	-	-
L916_07077	52-157	4792	Phytophthora parasitica GCA 000509485		removed: more than 50% gaps/ambiguity	Oomycetes	-	-	-	-	-	-	-
L917_06966	52-228	4792	Phytophthora parasitica GCA 000509505		removed: more than 50% gaps/ambiguity	Oomycetes	-	-	-	-	-	-	-
L917_06959	59-185	4792	Phytophthora parasitica GCA 000509505		removed: more than 50% gaps/ambiguity	Oomycetes	-	-	-	-	-	-	-
L914_07037	59-138	4792	Phytophthora parasitica GCA 000509525		removed: identical to L914_07030	Oomycetes	-	-	-	-	-	-	-
L914_07038	52-171	4792	Phytophthora parasitica GCA 000509525		removed: more than 50% gaps/ambiguity	Oomycetes	-	-	-	-	-	-	-
L914_07030	59-138	4792	Phytophthora parasitica GCA 000509525		removed: more than 50% gaps/ambiguity	Oomycetes	-	-	-	-	-	-	-
F442_07316	60-313	1317064	Phytophthora parasitica P10297	F442_07316-60_313-1317064-Phytophthora_parasit-Oomycetes		Oomycetes	-	-	-	-	-	-	-
F442_07322	52-307	1317064	Phytophthora parasitica P10297	F442_07322-52_307-1317064-Phytophthora_parasit-Oomycetes		Oomycetes	6.7e-36	-	-	-	-	-	-
F442_07321	60-313	1317064	Phytophthora parasitica P10297		removed: identical to F442_07316	Oomycetes	-	-	-	-	-	-	-
F442_07317	53-307	1317064	Phytophthora parasitica P10297		removed: identical to PPTG_09825	Oomycetes	1.1e-32	-	-	-	-	-	-
F443_07249	61-313	1317065	Phytophthora parasitica P1569	F443_07249-61_313-1317065-Phytophthora_parasit-Oomycetes		Oomycetes	1e-05	-	-	-	-	-	-
F443_07250	53-307	1317065	Phytophthora parasitica P1569	F443_07250-53_307-1317065-Phytophthora_parasit-Oomycetes		Oomycetes	1.1e-32	-	-	-	-	-	-
F444_07326	61-313	1317066	Phytophthora parasitica P1976	F444_07326-61_313-1317066-Phytophthora_parasit-Oomycetes		Oomycetes	1.2e-35	-	-	-	-	-	-
PPTG_09825	53-307	761204	Phytophthora parasitica strain INRA 310	PPTG_09825-53_307-761204-Phytophthora_parasit-Oomycetes		Oomycetes	1.2e-08	-	-	-	-	-	-
PPTG_22694	61-308	761204	Phytophthora parasitica strain INRA 310	PPTG_22694-61_308-761204-Phytophthora_parasit-Oomycetes		Oomycetes	6.5e-11	-	-	-	-	-	-
PPTG_09833	52-195	761204	Phytophthora parasitica strain INRA 310		removed: more than 50% gaps/ambiguity	Oomycetes	-	-	-	-	-	-	-
Phyra82679	53-305	164328	Phytophthora ramorum	Phyra82679-53_305-164328-Phytophthora_ramorum-Oomycetes		Oomycetes	1.3e-32	-	-	-	-	-	-
Phyra83730	61-312	164328	Phytophthora ramorum	Phyra83730-61_312-164328-Phytophthora_ramorum-Oomycetes		Oomycetes	1.5e-33	-	-	-	-	-	-
Phyra83731	49-301	164328	Phytophthora ramorum	Phyra83731-49_301-164328-Phytophthora_ramorum-Oomycetes		Oomycetes	7.9e-33	-	-	-	-	-	-
Physo138385	56-195	67593	Phytophthora sojae		removed: more than 50% gaps/ambiguity	Oomycetes	-	-	-	-	-	-	-
Physo138388	53-303	67593	Phytophthora sojae strain P6497	Physo138388-53_303-67593-Phytophthora_sojae_s-Oomycetes		Oomycetes	1.7e-33	-	-	-	-	-	-
PPSIR1_26378	407-654	391625	Plesiocystis pacifica SIR 1	PPSIR1_26378-407_654-391625-Plesiocystis_pacific-Proteobacteria		Proteobacteria	-	-	-	-	-	-	-
PPSIR1_26393	50-318	391625	Plesiocystis pacifica SIR 1		removed: more than 50% gaps/ambiguity	Proteobacteria	-	-	-	-	-	-	-
PODANS_3_7890	52-329	515849	Podospora anserina S mat	PODANS_3_7890-52_329-515849-Podospora_anserina_S-Sordariomycetes		Sordariomycetes	4.4e-19	-	-	-	-	-	-
PODANS_7_190	151-419	515849	Podospora anserina S mat	PODANS_7_190-151_419-515849-Podospora_anserina_S-Sordariomycetes		Sordariomycetes	-	-	-	-	-	-	-
TW73_02790	178-433	43662	Pseudoalteromonas piscicida GCA 000967575	TW73_02790-178_433-43662-Pseudoalteromonas_pi-Proteobacteria		Proteobacteria	9.4e-30	-	-	-	-	-	-
TW73_02800	46-298	43662	Pseudoalteromonas piscicida GCA 000967575	TW73_02800-46_298-43662-Pseudoalteromonas_pi-Proteobacteria		Proteobacteria	-	-	-	-	-	-	-
PPIS_15070	46-298	1117317	Pseudoalteromonas piscicida JCM 20779	PPIS_15070-46_298-1117317-Pseudoalteromonas_pi-Proteobacteria		Proteobacteria	-	-	-	-	-	-	-
PPIS_15080	178-433	1117317	Pseudoalteromonas piscicida JCM 20779	PPIS_15080-178_433-1117317-Pseudoalteromonas_pi-Proteobacteria		Proteobacteria	1e-29	-	-	-	-	-	-
TW76_16365	49-300	151081	Pseudoalteromonas ruthenica	TW76_16365-49_300-151081-Pseudoalteromonas_ru-Proteobacteria		Proteobacteria	-	-	-	-	-	-	-
W04_1140	49-300	1702169	Pseudoalteromonas sp SW0106 04	W04_1140-49_300-1702169-Pseudoalteromonas_sp-Proteobacteria		Proteobacteria	-	-	-	-	-	-	-
MYCFIDRAFT_110089	33-293	383855	Pseudocercospora fijiensis strain CIRAD86	MYCFIDRAFT_110089-33_293-383855-Pseudocercospora_fij-Dothideomycetes		Dothideomycetes	-	-	-	-	-	-	-
MYCFIDRAFT_185915	1-263	383855	Pseudocercospora fijiensis strain CIRAD86	MYCFIDRAFT_185915-1_263-383855-Pseudocercospora_fij-Dothideomycetes		Dothideomycetes	3.1e-23	-	-	-	-	-	-
V496_02869	84-348	1420909	Pseudogymnoascus sp VKM F 4515 FW 2607	V496_02869-84_348-1420909-Pseudogymnoascus_sp_-Leotiomycetes		Leotiomycetes	-	-	-	-	-	-	-
L999_25025	44-296	1339263	Pseudomonas aeruginosa 148		removed: identical to Q040_02119	Proteobacteria	-	-	-	-	-	-	-
Q010_02229	44-296	1402497	Pseudomonas aeruginosa 19660		removed: identical to Q063_00116	Proteobacteria	-	-	-	-	-	-	-
PA2G_01357	44-296	350703	Pseudomonas aeruginosa 2192		removed: identical to Q090_05879	Proteobacteria	-	-	-	-	-	-	-
AJ60_04212	44-296	1447528	Pseudomonas aeruginosa 3573		removed: identical to PADK2_14005	Proteobacteria	-	-	-	-	-	-	-
AJ61_04101	44-296	1447529	Pseudomonas aeruginosa 3574		removed: identical to Q032_03061	Proteobacteria	-	-	-	-	-	-	-
AJ62_05320	44-296	1447530	Pseudomonas aeruginosa 3575	AJ62_05320-44_296-1447530-Pseudomonas_aerugino-Proteobacteria		Proteobacteria	-	-	-	-	-	-	-
AJ63_05090	44-296	1447531	Pseudomonas aeruginosa 3576		removed: identical to Z046_14930	Proteobacteria	-	-	-	-	-	-	-
AJ64_05107	44-296	1447532	Pseudomonas aeruginosa 3577		removed: identical to Q048_03659	Proteobacteria	-	-	-	-	-	-	-
AJ65_05125	44-296	1447533	Pseudomonas aeruginosa 3578		removed: identical to Q088_02304	Proteobacteria	-	-	-	-	-	-	-
AJ66_05451	44-296	1447534	Pseudomonas aeruginosa 3579		removed: identical to Q084_05602	Proteobacteria	-	-	-	-	-	-	-
AJ67_04588	44-296	1447535	Pseudomonas aeruginosa 3580		removed: identical to PGPR2_16310	Proteobacteria	-	-	-	-	-	-	-
AJ68_04357	44-296	1447536	Pseudomonas aeruginosa 3581		removed: identical to Q044_03000	Proteobacteria	-	-	-	-	-	-	-
PA39016_002790032	44-296	798130	Pseudomonas aeruginosa 39016		removed: identical to PA1R_gp0055	Proteobacteria	-	-	-	-	-	-	-
Q011_02220	44-296	1402498	Pseudomonas aeruginosa 6077		removed: identical to Q003_00031	Proteobacteria	-	-	-	-	-	-	-
P997_00252	44-296	1402485	Pseudomonas aeruginosa 62		removed: identical to Q093_06131	Proteobacteria	-	-	-	-	-	-	-
G655_13770	44-296	1280938	Pseudomonas aeruginosa B136 33	G655_13770-44_296-1280938-Pseudomonas_aerugino-Proteobacteria		Proteobacteria	-	-	-	-	-	-	-
Q055_02808	44-296	1402542	Pseudomonas aeruginosa BL01		removed: identical to BH79_27115	Proteobacteria	-	-	-	-	-	-	-
Q057_00035	44-296	1402544	Pseudomonas aeruginosa BL03		removed: identical to T648_14360	Proteobacteria	-	-	-	-	-	-	-
Q058_06261	44-296	1402545	Pseudomonas aeruginosa BL04		removed: identical to ACS96_13970	Proteobacteria	-	-	-	-	-	-	-
Q059_02172	44-296	1402546	Pseudomonas aeruginosa BL05		removed: identical to Q065_03171	Proteobacteria	-	-	-	-	-	-	-
Q060_06305	44-296	1402547	Pseudomonas aeruginosa BL06		removed: identical to Q038_01685	Proteobacteria	-	-	-	-	-	-	-
Q061_01367	44-296	1402548	Pseudomonas aeruginosa BL07		removed: identical to Q080_04793	Proteobacteria	-	-	-	-	-	-	-
Q062_04411	44-296	1402549	Pseudomonas aeruginosa BL08		removed: identical to DPADHS01_19030	Proteobacteria	-	-	-	-	-	-	-
Q063_00116	44-296	1402550	Pseudomonas aeruginosa BL09		removed: identical to Q070_02027	Proteobacteria	-	-	-	-	-	-	-
Q064_02873	44-296	1402551	Pseudomonas aeruginosa BL10		removed: identical to CF510_21979	Proteobacteria	-	-	-	-	-	-	-
Q065_03171	44-296	1402552	Pseudomonas aeruginosa BL11		removed: identical to Q035_01823	Proteobacteria	-	-	-	-	-	-	-
Q066_03926	44-296	1402553	Pseudomonas aeruginosa BL12		removed: identical to P38_3341	Proteobacteria	-	-	-	-	-	-	-
Q067_03254	44-296	1402554	Pseudomonas aeruginosa BL13		removed: identical to Q069_02067	Proteobacteria	-	-	-	-	-	-	-
Q068_02253	44-296	1402555	Pseudomonas aeruginosa BL14		removed: identical to PACG_01164	Proteobacteria	-	-	-	-	-	-	-
Q069_02067	44-296	1402556	Pseudomonas aeruginosa BL15		removed: identical to Q043_02594	Proteobacteria	-	-	-	-	-	-	-
Q070_02027	44-296	1402557	Pseudomonas aeruginosa BL16		removed: identical to V554_02192	Proteobacteria	-	-	-	-	-	-	-
Q071_03041	44-296	1402558	Pseudomonas aeruginosa BL17		removed: identical to Q050_00679	Proteobacteria	-	-	-	-	-	-	-
Q072_02177	44-296	1402559	Pseudomonas aeruginosa BL18		removed: identical to V550_05787	Proteobacteria	-	-	-	-	-	-	-
Q073_02190	44-296	1402560	Pseudomonas aeruginosa BL19		removed: identical to PLES_30501	Proteobacteria	-	-	-	-	-	-	-
Q074_02897	44-296	1402561	Pseudomonas aeruginosa BL20		removed: identical to Q076_01831	Proteobacteria	-	-	-	-	-	-	-
Q075_03108	44-296	1402562	Pseudomonas aeruginosa BL21		removed: identical to PAMH27_2956	Proteobacteria	-	-	-	-	-	-	-
Q076_01831	44-296	1402563	Pseudomonas aeruginosa BL22		removed: identical to U769_13935	Proteobacteria	-	-	-	-	-	-	-
Q077_03145	44-296	1402564	Pseudomonas aeruginosa BL23		removed: identical to Q001_02305	Proteobacteria	-	-	-	-	-	-	-
Q078_06360	44-296	1402565	Pseudomonas aeruginosa BL24		removed: identical to AI22_19505	Proteobacteria	-	-	-	-	-	-	-
Q079_01213	44-296	1402566	Pseudomonas aeruginosa BL25		removed: identical to Q052_01748	Proteobacteria	-	-	-	-	-	-	-
AJ70_05264	44-296	1447538	Pseudomonas aeruginosa BWH030		removed: identical to Q055_02808	Proteobacteria	-	-	-	-	-	-	-
AJ71_05157	44-296	1447539	Pseudomonas aeruginosa BWH031		removed: identical to V556_02041	Proteobacteria	-	-	-	-	-	-	-
AJ72_05345	44-296	1447540	Pseudomonas aeruginosa BWH032		removed: identical to HMPREF1224_05467	Proteobacteria	-	-	-	-	-	-	-
AJ73_05385	44-296	1447541	Pseudomonas aeruginosa BWH033		removed: identical to PAWS394_3032	Proteobacteria	-	-	-	-	-	-	-
AJ75_05355	44-296	1447543	Pseudomonas aeruginosa BWH035		removed: identical to NCGM2_3264	Proteobacteria	-	-	-	-	-	-	-
AJ76_04861	44-296	1447544	Pseudomonas aeruginosa BWH036		removed: identical to Q014_02838	Proteobacteria	-	-	-	-	-	-	-
V550_05787	44-296	1418235	Pseudomonas aeruginosa BWH049		removed: identical to Q067_03254	Proteobacteria	-	-	-	-	-	-	-
V551_04379	44-296	1418236	Pseudomonas aeruginosa BWH050		removed: identical to Q058_06261	Proteobacteria	-	-	-	-	-	-	-
V552_02045	44-296	1418237	Pseudomonas aeruginosa BWH051		removed: identical to Q054_01737	Proteobacteria	-	-	-	-	-	-	-
V553_02183	44-296	1418238	Pseudomonas aeruginosa BWH052		removed: identical to Q085_03192	Proteobacteria	-	-	-	-	-	-	-
V554_02192	44-296	1418239	Pseudomonas aeruginosa BWH053		removed: identical to Q095_03053	Proteobacteria	-	-	-	-	-	-	-
V555_02464	44-296	1418240	Pseudomonas aeruginosa BWH054	V555_02464-44_296-1418240-Pseudomonas_aerugino-Proteobacteria		Proteobacteria	-	-	-	-	-	-	-
V556_02041	44-296	1418241	Pseudomonas aeruginosa BWH055		removed: identical to AJ60_04212	Proteobacteria	-	-	-	-	-	-	-
V557_06056	44-293	1418242	Pseudomonas aeruginosa BWH056	V557_06056-44_293-1418242-Pseudomonas_aerugino-Proteobacteria		Proteobacteria	-	-	-	-	-	-	-
V558_06024	44-293	1418243	Pseudomonas aeruginosa BWH057		removed: identical to V557_06056	Proteobacteria	-	-	-	-	-	-	-
V559_02905	44-296	1418244	Pseudomonas aeruginosa BWH058		removed: identical to Q010_02229	Proteobacteria	-	-	-	-	-	-	-
V560_02170	44-296	1418245	Pseudomonas aeruginosa BWH059		removed: identical to BH77_13940	Proteobacteria	-	-	-	-	-	-	-
V561_00375	44-296	1418246	Pseudomonas aeruginosa BWH060		removed: identical to PA14_35430	Proteobacteria	-	-	-	-	-	-	-
Q014_02838	44-296	1402501	Pseudomonas aeruginosa BWHPSA001		removed: identical to PA99_4364	Proteobacteria	-	-	-	-	-	-	-
Q015_02365	44-296	1402502	Pseudomonas aeruginosa BWHPSA002		removed: identical to V441_13625	Proteobacteria	-	-	-	-	-	-	-
Q016_02267	44-296	1402503	Pseudomonas aeruginosa BWHPSA003		removed: identical to T224_15505	Proteobacteria	-	-	-	-	-	-	-
Q017_02102	44-296	1402504	Pseudomonas aeruginosa BWHPSA004		removed: identical to Q089_02772	Proteobacteria	-	-	-	-	-	-	-
Q018_03142	44-296	1402505	Pseudomonas aeruginosa BWHPSA005		removed: identical to AJ67_04588	Proteobacteria	-	-	-	-	-	-	-
Q019_03006	44-296	1402506	Pseudomonas aeruginosa BWHPSA006		removed: identical to AJ72_05345	Proteobacteria	-	-	-	-	-	-	-
Q020_00229	44-296	1402507	Pseudomonas aeruginosa BWHPSA007		removed: identical to Q009_02663	Proteobacteria	-	-	-	-	-	-	-
Q021_00164	44-296	1402508	Pseudomonas aeruginosa BWHPSA008		removed: identical to M062_11790	Proteobacteria	-	-	-	-	-	-	-
Q022_02771	44-296	1402509	Pseudomonas aeruginosa BWHPSA009		removed: identical to PA2G_01357	Proteobacteria	-	-	-	-	-	-	-
Q023_01710	44-296	1402510	Pseudomonas aeruginosa BWHPSA010		removed: identical to AJ66_05451	Proteobacteria	-	-	-	-	-	-	-
Q024_02029	44-296	1402511	Pseudomonas aeruginosa BWHPSA011		removed: identical to Q078_06360	Proteobacteria	-	-	-	-	-	-	-
Q025_02841	44-296	1402512	Pseudomonas aeruginosa BWHPSA012		removed: identical to L346_02183	Proteobacteria	-	-	-	-	-	-	-
Q026_03101	44-296	1402513	Pseudomonas aeruginosa BWHPSA013		removed: identical to AJ65_05125	Proteobacteria	-	-	-	-	-	-	-
Q027_01647	44-296	1402514	Pseudomonas aeruginosa BWHPSA014		removed: identical to PAE221_01186	Proteobacteria	-	-	-	-	-	-	-
Q028_00375	44-296	1402515	Pseudomonas aeruginosa BWHPSA015		removed: identical to P997_00252	Proteobacteria	-	-	-	-	-	-	-
Q030_05661	44-296	1402517	Pseudomonas aeruginosa BWHPSA017		removed: identical to K652_16747	Proteobacteria	-	-	-	-	-	-	-
Q031_00451	44-296	1402518	Pseudomonas aeruginosa BWHPSA018		removed: identical to Q013_02114	Proteobacteria	-	-	-	-	-	-	-
Q032_03061	44-296	1402519	Pseudomonas aeruginosa BWHPSA019		removed: identical to Q015_02365	Proteobacteria	-	-	-	-	-	-	-
Q033_02665	44-296	1402520	Pseudomonas aeruginosa BWHPSA020		removed: identical to T225_15540	Proteobacteria	-	-	-	-	-	-	-
Q034_02107	44-296	1402521	Pseudomonas aeruginosa BWHPSA021		removed: identical to Q025_02841	Proteobacteria	-	-	-	-	-	-	-
Q035_01823	44-296	1402522	Pseudomonas aeruginosa BWHPSA022		removed: identical to V560_02170	Proteobacteria	-	-	-	-	-	-	-
Q036_00393	44-296	1402523	Pseudomonas aeruginosa BWHPSA023		removed: identical to AJ70_05264	Proteobacteria	-	-	-	-	-	-	-
Q037_02834	44-296	1402524	Pseudomonas aeruginosa BWHPSA024		removed: identical to Q023_01710	Proteobacteria	-	-	-	-	-	-	-
Q038_01685	44-296	1402525	Pseudomonas aeruginosa BWHPSA025		removed: identical to Q002_02140	Proteobacteria	-	-	-	-	-	-	-
Q040_02119	44-296	1402527	Pseudomonas aeruginosa BWHPSA027		removed: identical to Q072_02177	Proteobacteria	-	-	-	-	-	-	-
Q041_02290	44-296	1402528	Pseudomonas aeruginosa BWHPSA028		removed: identical to T223_15580	Proteobacteria	-	-	-	-	-	-	-
Q042_00149	44-296	1402529	Pseudomonas aeruginosa BWHPSA037		removed: identical to OU9_02272	Proteobacteria	-	-	-	-	-	-	-
Q043_02594	44-296	1402530	Pseudomonas aeruginosa BWHPSA038		removed: identical to X922_29510	Proteobacteria	-	-	-	-	-	-	-
Q044_03000	44-296	1402531	Pseudomonas aeruginosa BWHPSA039		removed: identical to Q024_02029	Proteobacteria	-	-	-	-	-	-	-
Q045_02780	44-296	1402532	Pseudomonas aeruginosa BWHPSA040		removed: identical to PaWS136_2970	Proteobacteria	-	-	-	-	-	-	-
Q046_01906	44-296	1402533	Pseudomonas aeruginosa BWHPSA041		removed: identical to Q020_00229	Proteobacteria	-	-	-	-	-	-	-
Q048_03659	44-296	1402535	Pseudomonas aeruginosa BWHPSA043		removed: identical to V551_04379	Proteobacteria	-	-	-	-	-	-	-
Q049_02547	44-296	1402536	Pseudomonas aeruginosa BWHPSA044		removed: identical to V561_00375	Proteobacteria	-	-	-	-	-	-	-
Q050_00679	44-296	1402537	Pseudomonas aeruginosa BWHPSA045		removed: identical to SCV20265_3072	Proteobacteria	-	-	-	-	-	-	-
Q051_00453	44-296	1402538	Pseudomonas aeruginosa BWHPSA046		removed: identical to Q021_00164	Proteobacteria	-	-	-	-	-	-	-
Q052_01748	44-296	1402539	Pseudomonas aeruginosa BWHPSA047		removed: identical to Q027_01647	Proteobacteria	-	-	-	-	-	-	-
Q053_02776	44-296	1402540	Pseudomonas aeruginosa BWHPSA048		removed: identical to Q031_00451	Proteobacteria	-	-	-	-	-	-	-
BH79_27115	44-296	1441461	Pseudomonas aeruginosa C0324C		removed: identical to Q062_04411	Proteobacteria	-	-	-	-	-	-	-
BH78_23890	44-296	1441460	Pseudomonas aeruginosa C1913C		removed: identical to AJ61_04101	Proteobacteria	-	-	-	-	-	-	-
Q085_03192	44-296	1402572	Pseudomonas aeruginosa C20		removed: identical to Q077_03145	Proteobacteria	-	-	-	-	-	-	-
Y905_22480	44-296	1441462	Pseudomonas aeruginosa C2159M		removed: identical to H123_29012	Proteobacteria	-	-	-	-	-	-	-
Q086_03195	44-296	1402573	Pseudomonas aeruginosa C23		removed: identical to Q053_02776	Proteobacteria	-	-	-	-	-	-	-
BH77_13940	44-296	1441459	Pseudomonas aeruginosa C2773C		removed: identical to Q028_00375	Proteobacteria	-	-	-	-	-	-	-
PACG_01164	44-296	350704	Pseudomonas aeruginosa C3719		removed: identical to P998_02104	Proteobacteria	-	-	-	-	-	-	-
Q087_02321	44-296	1402574	Pseudomonas aeruginosa C40		removed: identical to AJ73_05385	Proteobacteria	-	-	-	-	-	-	-
Q088_02304	44-296	1402575	Pseudomonas aeruginosa C41		removed: identical to H734_06982	Proteobacteria	-	-	-	-	-	-	-
Q089_02772	44-296	1402576	Pseudomonas aeruginosa C48		removed: identical to Q045_02780	Proteobacteria	-	-	-	-	-	-	-
Q090_05879	44-296	1402577	Pseudomonas aeruginosa C51		removed: identical to Q026_03101	Proteobacteria	-	-	-	-	-	-	-
Q091_05760	44-296	1402578	Pseudomonas aeruginosa C52		removed: identical to T222_15915	Proteobacteria	-	-	-	-	-	-	-
M802_2324	44-296	1352355	Pseudomonas aeruginosa c7447m		removed: identical to Q019_03006	Proteobacteria	-	-	-	-	-	-	-
Q001_02305	44-296	1402488	Pseudomonas aeruginosa CF127		removed: identical to Q022_02771	Proteobacteria	-	-	-	-	-	-	-
Q002_02140	44-296	1402489	Pseudomonas aeruginosa CF18		removed: identical to L683_31690	Proteobacteria	-	-	-	-	-	-	-
Q003_00031	44-296	1402490	Pseudomonas aeruginosa CF27		removed: identical to PA96_2726	Proteobacteria	-	-	-	-	-	-	-
Q004_02108	44-296	1402491	Pseudomonas aeruginosa CF5		removed: identical to BH78_23890	Proteobacteria	-	-	-	-	-	-	-
Q093_06131	44-296	1402580	Pseudomonas aeruginosa CF614		removed: identical to Q008_02875	Proteobacteria	-	-	-	-	-	-	-
Q092_01976	44-296	1402579	Pseudomonas aeruginosa CF77		removed: identical to T649_12635	Proteobacteria	-	-	-	-	-	-	-
DPADHS01_19030	44-296	1411700	Pseudomonas aeruginosa DHS01		removed: identical to AJ63_05090	Proteobacteria	-	-	-	-	-	-	-
V441_13625	44-296	1411701	Pseudomonas aeruginosa DHS29		removed: identical to Q081_02033	Proteobacteria	-	-	-	-	-	-	-
PADK2_14005	44-296	1093787	Pseudomonas aeruginosa DK2		removed: identical to Y880_0112150	Proteobacteria	-	-	-	-	-	-	-
PA50071_13755	44-296	1123015	Pseudomonas aeruginosa DSM 50071		removed: identical to M802_2324	Proteobacteria	-	-	-	-	-	-	-
P998_02104	44-296	1163395	Pseudomonas aeruginosa E2		removed: identical to Q087_02321	Proteobacteria	-	-	-	-	-	-	-
ACS96_13970	44-296	287	Pseudomonas aeruginosa GCA 000786565		removed: identical to Q079_01213	Proteobacteria	-	-	-	-	-	-	-
PAE221_01186	44-296	287	Pseudomonas aeruginosa GCA 000825745		removed: identical to Q017_02102	Proteobacteria	-	-	-	-	-	-	-
YH69_15890	44-296	287	Pseudomonas aeruginosa GCA 000937465		removed: identical to L999_25025	Proteobacteria	-	-	-	-	-	-	-
PAERUG_P46_South_East_6_12_12_00637	44-296	287	Pseudomonas aeruginosa GCA 001180465		removed: identical to T228_15210	Proteobacteria	-	-	-	-	-	-	-
AOA77_04200	44-296	287	Pseudomonas aeruginosa GCA 001294675	AOA77_04200-44_296-287-Pseudomonas_aerugino-Proteobacteria		Proteobacteria	-	-	-	-	-	-	-
AOA75_19585	44-287	287	Pseudomonas aeruginosa GCA 001295345	AOA75_19585-44_287-287-Pseudomonas_aerugino-Proteobacteria		Proteobacteria	-	-	-	-	-	-	-
PA15_0330170	44-296	983919	Pseudomonas aeruginosa HB15		removed: identical to Q057_00035	Proteobacteria	-	-	-	-	-	-	-
M002_22375	44-296	1339264	Pseudomonas aeruginosa ID4365		removed: identical to PA15_0330170	Proteobacteria	-	-	-	-	-	-	-
M003_26210	44-296	1339265	Pseudomonas aeruginosa IGB83	M003_26210-44_296-1339265-Pseudomonas_aerugino-Proteobacteria		Proteobacteria	-	-	-	-	-	-	-
Q008_02875	44-296	1402495	Pseudomonas aeruginosa JJ692		removed: identical to Q051_00453	Proteobacteria	-	-	-	-	-	-	-
T222_15915	44-296	1408271	Pseudomonas aeruginosa LES400		removed: identical to V552_02045	Proteobacteria	-	-	-	-	-	-	-
T223_15580	44-296	1408272	Pseudomonas aeruginosa LES431		removed: identical to Q094_05480	Proteobacteria	-	-	-	-	-	-	-
PLES_30501	44-296	557722	Pseudomonas aeruginosa LESB58		removed: identical to Q006_01653	Proteobacteria	-	-	-	-	-	-	-
T224_15505	44-296	1408273	Pseudomonas aeruginosa LESB65		removed: identical to Q073_02190	Proteobacteria	-	-	-	-	-	-	-
T225_15540	44-296	1408274	Pseudomonas aeruginosa LESlike1		removed: identical to Q012_06277	Proteobacteria	-	-	-	-	-	-	-
T226_15470	44-296	1408275	Pseudomonas aeruginosa LESlike4		removed: identical to Q068_02253	Proteobacteria	-	-	-	-	-	-	-
T227_15525	44-296	1408276	Pseudomonas aeruginosa LESlike5		removed: identical to Q061_01367	Proteobacteria	-	-	-	-	-	-	-
T228_15210	44-296	1408277	Pseudomonas aeruginosa LESlike7		removed: identical to Y905_22480	Proteobacteria	-	-	-	-	-	-	-
M004_15970	44-296	1339266	Pseudomonas aeruginosa M10		removed: identical to V563_04472	Proteobacteria	-	-	-	-	-	-	-
PAM18_2786	44-296	941193	Pseudomonas aeruginosa M18		removed: identical to Q037_02834	Proteobacteria	-	-	-	-	-	-	-
Q080_04793	44-296	1402567	Pseudomonas aeruginosa M8A 1		removed: identical to Q064_02873	Proteobacteria	-	-	-	-	-	-	-
Q081_02033	44-296	1402568	Pseudomonas aeruginosa M8A 2		removed: identical to T266_03790	Proteobacteria	-	-	-	-	-	-	-
Q082_00147	44-296	1402569	Pseudomonas aeruginosa M8A 3		removed: identical to HMPREF1223_07042	Proteobacteria	-	-	-	-	-	-	-
Q083_01648	44-296	1402570	Pseudomonas aeruginosa M8A 4		removed: identical to AJ71_05157	Proteobacteria	-	-	-	-	-	-	-
Q084_05602	44-296	1402571	Pseudomonas aeruginosa M9A 1		removed: identical to Q016_02267	Proteobacteria	-	-	-	-	-	-	-
PAMH27_2956	44-296	1306165	Pseudomonas aeruginosa MH27		removed: identical to HMPREF3150_02996	Proteobacteria	-	-	-	-	-	-	-
P38_3341	44-296	1336203	Pseudomonas aeruginosa MH38		removed: identical to Q005_02147	Proteobacteria	-	-	-	-	-	-	-
O1O_14068	44-296	1131757	Pseudomonas aeruginosa MPAO1 P1		removed: identical to M801_2326	Proteobacteria	-	-	-	-	-	-	-
O1Q_27677	44-296	1131758	Pseudomonas aeruginosa MPAO1 P2	O1Q_27677-44_296-1131758-Pseudomonas_aerugino-Proteobacteria		Proteobacteria	-	-	-	-	-	-	-
T648_14360	44-296	1410037	Pseudomonas aeruginosa MRSN 317	T648_14360-44_296-1410037-Pseudomonas_aerugino-Proteobacteria		Proteobacteria	-	-	-	-	-	-	-
T649_12635	44-296	1410038	Pseudomonas aeruginosa MRSN 321		removed: identical to Q018_03142	Proteobacteria	-	-	-	-	-	-	-
L346_02183	44-296	1331059	Pseudomonas aeruginosa MSH 10		removed: identical to P999_02218	Proteobacteria	-	-	-	-	-	-	-
Q000_02184	44-296	1402487	Pseudomonas aeruginosa MSH10		removed: identical to V553_02183	Proteobacteria	-	-	-	-	-	-	-
P999_02218	44-296	1402486	Pseudomonas aeruginosa MSH3		removed: identical to Q000_02184	Proteobacteria	-	-	-	-	-	-	-
U769_13935	44-296	1415629	Pseudomonas aeruginosa MTB 1		removed: identical to PA103_4986	Proteobacteria	-	-	-	-	-	-	-
NCGM2_3264	44-296	1089456	Pseudomonas aeruginosa NCGM2 S1		removed: identical to Q066_03926	Proteobacteria	-	-	-	-	-	-	-
NCGM1179_2665	44-296	1078464	Pseudomonas aeruginosa NCMG1179		removed: identical to AJ75_05355	Proteobacteria	-	-	-	-	-	-	-
PA103_4986	44-296	1081927	Pseudomonas aeruginosa PA103		removed: identical to CIA_02196	Proteobacteria	-	-	-	-	-	-	-
CIA_02196	44-296	652611	Pseudomonas aeruginosa PA14		removed: identical to Q049_02547	Proteobacteria	-	-	-	-	-	-	-
PA1R_gp0055	44-296	1279008	Pseudomonas aeruginosa PA1R		removed: identical to T227_15525	Proteobacteria	-	-	-	-	-	-	-
H123_29012	44-296	1285581	Pseudomonas aeruginosa PA21 ST175		removed: identical to Q036_00393	Proteobacteria	-	-	-	-	-	-	-
BN889_02459	44-229	1407059	Pseudomonas aeruginosa PA38182		removed: more than 50% gaps/ambiguity	Proteobacteria	-	-	-	-	-	-	-
H734_06982	44-296	1295076	Pseudomonas aeruginosa PA45		removed: identical to Q060_06305	Proteobacteria	-	-	-	-	-	-	-
PSPA7_2987	44-296	381754	Pseudomonas aeruginosa PA7		removed: identical to G039_0312670	Proteobacteria	-	-	-	-	-	-	-
PA96_2726	44-296	1457392	Pseudomonas aeruginosa PA96		removed: identical to Q083_01648	Proteobacteria	-	-	-	-	-	-	-
PA99_4364	44-296	1437873	Pseudomonas aeruginosa PA99		removed: identical to PAERUG_P46_South_East_6_12_12_00637	Proteobacteria	-	-	-	-	-	-	-
CF510_21979	44-296	1134459	Pseudomonas aeruginosa PADK2 CF510		removed: identical to Z695_0110285	Proteobacteria	-	-	-	-	-	-	-
Y880_0112150	44-296	1009714	Pseudomonas aeruginosa PAK		removed: identical to Q033_02665	Proteobacteria	-	-	-	-	-	-	-
PA2254	44-296	208964	Pseudomonas aeruginosa PAO1		removed: identical to N296_2327	Proteobacteria	-	-	-	-	-	-	-
V563_04472	44-296	1418248	Pseudomonas aeruginosa PAO1 GFP		removed: identical to O1O_14068	Proteobacteria	-	-	-	-	-	-	-
N297_2327	44-296	1367494	Pseudomonas aeruginosa PAO1 VE13		removed: identical to M004_15970	Proteobacteria	-	-	-	-	-	-	-
N296_2327	44-296	1367493	Pseudomonas aeruginosa PAO1 VE2		removed: identical to N297_2327	Proteobacteria	-	-	-	-	-	-	-
OU9_02272	44-296	1147787	Pseudomonas aeruginosa PAO1H2O		removed: identical to T226_15470	Proteobacteria	-	-	-	-	-	-	-
A161_11575	44-296	1191475	Pseudomonas aeruginosa PAO579		removed: identical to PA2254	Proteobacteria	-	-	-	-	-	-	-
M801_2326	44-296	1352354	Pseudomonas aeruginosa PAO581	M801_2326-44_296-1352354-Pseudomonas_aerugino-Proteobacteria		Proteobacteria	-	-	-	-	-	-	-
PGPR2_16310	44-296	1328315	Pseudomonas aeruginosa PGPR2		removed: identical to Q082_00147	Proteobacteria	-	-	-	-	-	-	-
Q094_05480	44-296	1402581	Pseudomonas aeruginosa PS42		removed: identical to JL38_27140	Proteobacteria	-	-	-	-	-	-	-
Q095_03053	44-296	1402582	Pseudomonas aeruginosa PS50		removed: identical to P797_17425	Proteobacteria	-	-	-	-	-	-	-
V562_02129	44-296	1418247	Pseudomonas aeruginosa PS75	V562_02129-44_296-1418247-Pseudomonas_aerugino-Proteobacteria		Proteobacteria	-	-	-	-	-	-	-
M062_11790	44-296	1340851	Pseudomonas aeruginosa RP73		removed: identical to AJ68_04357	Proteobacteria	-	-	-	-	-	-	-
Q012_06277	44-296	1402499	Pseudomonas aeruginosa S35004		removed: identical to Q075_03108	Proteobacteria	-	-	-	-	-	-	-
Q007_00846	44-296	1402494	Pseudomonas aeruginosa S54485		removed: identical to Q086_03195	Proteobacteria	-	-	-	-	-	-	-
SCV20265_3072	44-296	1427342	Pseudomonas aeruginosa SCV20265		removed: identical to NCGM1179_2665	Proteobacteria	-	-	-	-	-	-	-
Z695_0110285	44-296	1443105	Pseudomonas aeruginosa SG17M		removed: identical to Q092_01976	Proteobacteria	-	-	-	-	-	-	-
HMPREF1223_07042	44-296	1125697	Pseudomonas aeruginosa str Stone 130		removed: identical to AJ76_04861	Proteobacteria	-	-	-	-	-	-	-
Q009_02663	44-296	1402496	Pseudomonas aeruginosa U2504		removed: identical to Q030_05661	Proteobacteria	-	-	-	-	-	-	-
PA14_35430	44-296	208963	Pseudomonas aeruginosa UCBPP PA14		removed: identical to V559_02905	Proteobacteria	-	-	-	-	-	-	-
Q006_01653	44-296	1402493	Pseudomonas aeruginosa UDL		removed: identical to PA50071_13755	Proteobacteria	-	-	-	-	-	-	-
G039_0312670	44-296	1262663	Pseudomonas aeruginosa VRFPA01		removed: identical to AOA77_04200	Proteobacteria	-	-	-	-	-	-	-
K652_16747	44-296	1315978	Pseudomonas aeruginosa VRFPA02		removed: identical to Q042_00149	Proteobacteria	-	-	-	-	-	-	-
P797_17425	44-296	1400868	Pseudomonas aeruginosa VRFPA04		removed: identical to G655_13770	Proteobacteria	-	-	-	-	-	-	-
T266_03790	44-296	1408193	Pseudomonas aeruginosa VRFPA05		removed: identical to PAM18_2786	Proteobacteria	-	-	-	-	-	-	-
X778_28385	44-296	1431713	Pseudomonas aeruginosa VRFPA07		removed: identical to AJ64_05107	Proteobacteria	-	-	-	-	-	-	-
X922_29510	44-296	1434267	Pseudomonas aeruginosa VRFPA08		removed: identical to Q074_02897	Proteobacteria	-	-	-	-	-	-	-
Z046_14930	44-296	1441931	Pseudomonas aeruginosa VRFPA09		removed: identical to YH69_15890	Proteobacteria	-	-	-	-	-	-	-
L683_31690	44-296	1333855	Pseudomonas aeruginosa WC55		removed: identical to Q091_05760	Proteobacteria	-	-	-	-	-	-	-
PaWS136_2970	44-296	1341644	Pseudomonas aeruginosa WS136		removed: identical to Q034_02107	Proteobacteria	-	-	-	-	-	-	-
PAWS394_3032	44-296	1341645	Pseudomonas aeruginosa WS394		removed: identical to Q041_02290	Proteobacteria	-	-	-	-	-	-	-
Q013_02114	44-296	1402500	Pseudomonas aeruginosa X13273		removed: identical to Q011_02220	Proteobacteria	-	-	-	-	-	-	-
Q005_02147	44-296	1402492	Pseudomonas aeruginosa X24509		removed: identical to PA39016_002790032	Proteobacteria	-	-	-	-	-	-	-
AI22_19505	44-296	1448140	Pseudomonas aeruginosa YL84		removed: identical to HMPREF1030_04890	Proteobacteria	-	-	-	-	-	-	-
Q054_01737	44-296	1402541	Pseudomonas aeruginosa Z61		removed: identical to Q007_00846	Proteobacteria	-	-	-	-	-	-	-
PSEEN0962	55-305	384676	Pseudomonas entomophila L48	PSEEN0962-55_305-384676-Pseudomonas_entomoph-Proteobacteria		Proteobacteria	-	-	-	-	-	-	-
PSEEN0964	36-284	384676	Pseudomonas entomophila L48	PSEEN0964-36_284-384676-Pseudomonas_entomoph-Proteobacteria		Proteobacteria	7.4e-41	-	-	-	-	-	-
RU08_25195	36-285	47880	Pseudomonas fulva		removed: failed IQ-TREE composition chi2 test (p-value<5%; df=19)	Proteobacteria	1.8e-33	-	-	-	-	-	-
RU08_25215	46-297	47880	Pseudomonas fulva	RU08_25215-46_297-47880-Pseudomonas_fulva-Proteobacteria		Proteobacteria	-	-	-	-	-	-	-
TU81_09930	60-308	163011	Pseudomonas lini	TU81_09930-60_308-163011-Pseudomonas_lini-Proteobacteria		Proteobacteria	-	-	-	-	-	-	-
ACS73_02580	60-308	163011	Pseudomonas lini GCA 001238395	ACS73_02580-60_308-163011-Pseudomonas_lini_GCA-Proteobacteria		Proteobacteria	-	-	-	-	-	-	-
TU81_09920	37-290	163011	Pseudomonas lini GCA 001238395	TU81_09920-37_290-163011-Pseudomonas_lini_GCA-Proteobacteria		Proteobacteria	1.5e-37	-	-	-	-	-	-
TU74_00855	42-295	86185	Pseudomonas lundensis	TU74_00855-42_295-86185-Pseudomonas_lundensi-Proteobacteria		Proteobacteria	-	-	-	-	-	-	-
N005_15240	36-288	1348058	Pseudomonas mediterranea CFBP 5447	N005_15240-36_288-1348058-Pseudomonas_mediterr-Proteobacteria		Proteobacteria	5.3e-36	-	-	-	-	-	-
N005_15250	58-308	1348058	Pseudomonas mediterranea CFBP 5447	N005_15250-58_308-1348058-Pseudomonas_mediterr-Proteobacteria		Proteobacteria	-	-	-	-	-	-	-
O165_028275	30-280	1388763	Pseudomonas mosselii SJ10	O165_028275-30_280-1388763-Pseudomonas_mosselii-Proteobacteria		Proteobacteria	-	-	-	-	-	-	-
O165_028285	36-282	1388763	Pseudomonas mosselii SJ10	O165_028285-36_282-1388763-Pseudomonas_mosselii-Proteobacteria		Proteobacteria	2.3e-38	-	-	-	-	-	-
HMPREF1030_04890	44-296	665948	Pseudomonas sp 2 1 26		removed: identical to Q004_02108	Proteobacteria	-	-	-	-	-	-	-
UB48_09175	58-308	1619950	Pseudomonas sp 2 2015	UB48_09175-58_308-1619950-Pseudomonas_sp_2_201-Proteobacteria		Proteobacteria	-	-	-	-	-	-	-
UB48_09185	35-286	1619950	Pseudomonas sp 2 2015	UB48_09185-35_286-1619950-Pseudomonas_sp_2_201-Proteobacteria		Proteobacteria	1.4e-37	-	-	-	-	-	-
CCOS191_4458	36-283	1649877	Pseudomonas sp CCOS 191	CCOS191_4458-36_283-1649877-Pseudomonas_sp_CCOS_-Proteobacteria		Proteobacteria	1.3e-38	-	-	-	-	-	-
CCOS191_4460	57-307	1649877	Pseudomonas sp CCOS 191	CCOS191_4460-57_307-1649877-Pseudomonas_sp_CCOS_-Proteobacteria		Proteobacteria	-	-	-	-	-	-	-
TU87_11130	41-294	1608993	Pseudomonas sp DSM 28140	TU87_11130-41_294-1608993-Pseudomonas_sp_DSM_2-Proteobacteria		Proteobacteria	-	-	-	-	-	-	-
PMI18_05976	59-305	1144321	Pseudomonas sp GM102	PMI18_05976-59_305-1144321-Pseudomonas_sp_GM102-Proteobacteria		Proteobacteria	-	-	-	-	-	-	-
PMI30_03961	59-305	1144332	Pseudomonas sp GM50	PMI30_03961-59_305-1144332-Pseudomonas_sp_GM50-Proteobacteria		Proteobacteria	-	-	-	-	-	-	-
PMI36_00803	58-308	1144338	Pseudomonas sp GM79	PMI36_00803-58_308-1144338-Pseudomonas_sp_GM79-Proteobacteria		Proteobacteria	-	-	-	-	-	-	-
PMI36_00805	37-289	1144338	Pseudomonas sp GM79	PMI36_00805-37_289-1144338-Pseudomonas_sp_GM79-Proteobacteria		Proteobacteria	4.1e-37	-	-	-	-	-	-
HMPREF3150_02996	44-296	1581118	Pseudomonas sp HMSC05H02		removed: identical to Q046_01906	Proteobacteria	-	-	-	-	-	-	-
HMPREF1224_05467	44-296	1125698	Pseudomonas sp P179		removed: identical to Q071_03041	Proteobacteria	-	-	-	-	-	-	-
BV82_0208	58-307	1460691	Pseudomonas sp P482	BV82_0208-58_307-1460691-Pseudomonas_sp_P482-Proteobacteria		Proteobacteria	-	-	-	-	-	-	-
BV82_0210	35-288	1460691	Pseudomonas sp P482	BV82_0210-35_288-1460691-Pseudomonas_sp_P482-Proteobacteria		Proteobacteria	1.4e-36	-	-	-	-	-	-
BN844_3361	37-283	984195	Pseudomonas sp SHC52	BN844_3361-37_283-984195-Pseudomonas_sp_SHC52-Proteobacteria		Proteobacteria	5.2e-34	-	-	-	-	-	-
BN844_3363	58-308	984195	Pseudomonas sp SHC52	BN844_3363-58_308-984195-Pseudomonas_sp_SHC52-Proteobacteria		Proteobacteria	-	-	-	-	-	-	-
JL38_27140	44-296	1534978	Pseudomonas sp YS 1p		removed: identical to Q059_02172	Proteobacteria	-	-	-	-	-	-	-
ACS77_01265	36-289	317	Pseudomonas syringae GCA 001238485	ACS77_01265-36_289-317-Pseudomonas_syringae-Proteobacteria		Proteobacteria	4.6e-37	-	-	-	-	-	-
ACS77_01275	58-308	317	Pseudomonas syringae GCA 001238485	ACS77_01275-58_308-317-Pseudomonas_syringae-Proteobacteria		Proteobacteria	-	-	-	-	-	-	-
A249_29108	50-302	1104682	Pseudomonas syringae pv actinidiae ICMP 18804		removed: identical to A245_11377	Proteobacteria	2.5e-15	-	-	-	-	-	-
A243_20428	50-302	1194402	Pseudomonas syringae pv actinidiae ICMP 18883		removed: identical to A242_20433	Proteobacteria	2.5e-15	-	-	-	-	-	-
A241_15175	50-302	1194401	Pseudomonas syringae pv actinidiae ICMP 19094		removed: identical to A248_19980	Proteobacteria	2.5e-15	-	-	-	-	-	-
A242_20433	50-302	1194403	Pseudomonas syringae pv actinidiae ICMP 19095		removed: identical to A247_12185	Proteobacteria	2.5e-15	-	-	-	-	-	-
A245_11377	50-302	1194405	Pseudomonas syringae pv actinidiae ICMP 19096		removed: identical to A243_20428	Proteobacteria	2.5e-15	-	-	-	-	-	-
A246_20558	50-302	1194422	Pseudomonas syringae pv actinidiae ICMP 19098		removed: identical to A249_29108	Proteobacteria	2.5e-15	-	-	-	-	-	-
A247_12185	50-302	1194421	Pseudomonas syringae pv actinidiae ICMP 19099		removed: identical to A241_15175	Proteobacteria	2.5e-15	-	-	-	-	-	-
A248_19980	50-302	1194420	Pseudomonas syringae pv actinidiae ICMP 19100	A248_19980-50_302-1194420-Pseudomonas_syringae-Proteobacteria		Proteobacteria	2.5e-15	-	-	-	-	-	-
TU86_02130	41-295	1608994	Pseudomonas weihenstephanensis	TU86_02130-41_295-1608994-Pseudomonas_weihenst-Proteobacteria		Proteobacteria	-	-	-	-	-	-	-
PTT_08051	58-319	861557	Pyrenophora teres f teres strain 0 1	PTT_08051-58_319-861557-Pyrenophora_teres_f_-Dothideomycetes		Dothideomycetes	-	-	-	-	-	-	-
PTRG_10534	89-339	426418	Pyrenophora tritici repentis strain Pt 1C BFP	PTRG_10534-89_339-426418-Pyrenophora_tritici_-Dothideomycetes		Dothideomycetes	-	-	-	-	-	-	-
maker-pag1_scaffold_680-fgenesh-gene-0.3	65-316	1223555	Pythium aphanidermatum		removed: failed IQ-TREE composition chi2 test (p-value<5%; df=19)	Oomycetes	5.5e-31	-	-	-	-	-	-
fgenesh_masked-pag1_scaffold_11-abinit-gene-1.32	11-106	1223555	Pythium aphanidermatum		removed: failed IQ-TREE composition chi2 test (p-value<5%; df=19)	Oomycetes	2.4e-25	-	-	-	-	-	-
fgenesh_masked-pag1_scaffold_11-abinit-gene-1.32	130-217	1223555	Pythium aphanidermatum		removed: failed IQ-TREE composition chi2 test (p-value<5%; df=19)	Oomycetes	2.4e-25	-	-	-	-	-	-
maker-pir_contig_3598-snap-gene-0.1	56-160	1223557	Pythium irregulare		removed: failed IQ-TREE composition chi2 test (p-value<5%; df=19)	Oomycetes	-	-	-	-	-	-	-
EPrPwG00000025073	1-191	1223558	Pythium iwayamai		removed: more than 50% gaps/ambiguity	Oomycetes	9.5e-27	-	-	-	-	-	-
EPrPwG00000025497	56-112	1223558	Pythium iwayamai		removed: more than 50% gaps/ambiguity	Oomycetes	-	-	-	-	-	-	-
PYU1_G002775	51-302	431595	Pythium ultimum DAOM BR144	PYU1_G002775-51_302-431595-Pythium_ultimum_DAOM-Oomycetes		Oomycetes	6.9e-22	-	-	-	-	-	-
PYU1_G002786	51-301	431595	Pythium ultimum DAOM BR144	PYU1_G002786-51_301-431595-Pythium_ultimum_DAOM-Oomycetes		Oomycetes	1.7e-32	-	-	-	-	-	-
RSal33209_2067	41-289	288705	Renibacterium salmoninarum ATCC 33209	RSal33209_2067-41_289-288705-Renibacterium_salmon-Actinobacteria		Actinobacteria	-	-	-	-	-	-	-
SU7_2736	200-317	1160507	Saccharomyces arboricola H 6		removed: more than 50% gaps/ambiguity	Saccharomycotina	-	-	-	-	-	-	-
SU7_2736	326-470	1160507	Saccharomyces arboricola H 6		removed: more than 50% gaps/ambiguity	Saccharomycotina	-	-	-	-	-	-	-
CENPK1137D_4231	200-335	889517	Saccharomyces cerevisiae CEN PK113 7D		removed: identical to H801_YJM1355D00611	Saccharomycotina	-	-	-	-	-	-	-
CENPK1137D_4231	341-470	889517	Saccharomyces cerevisiae CEN PK113 7D		removed: identical to H801_YJM1355D00611	Saccharomycotina	-	-	-	-	-	-	-
EC1118_1D0_7063g	200-335	643680	Saccharomyces cerevisiae EC1118		removed: identical to H794_YJM1311D00633	Saccharomycotina	-	-	-	-	-	-	-
EC1118_1D0_7063g	341-470	643680	Saccharomyces cerevisiae EC1118		removed: identical to H794_YJM1311D00633	Saccharomycotina	-	-	-	-	-	-	-
SYK7_016311	200-335	721032	Saccharomyces cerevisiae Kyokai no 7		removed: identical to H829_YJM1479D00628	Saccharomycotina	-	-	-	-	-	-	-
SYK7_016311	341-470	721032	Saccharomyces cerevisiae Kyokai no 7		removed: identical to H829_YJM1479D00628	Saccharomycotina	-	-	-	-	-	-	-
P283_D20981	200-335	1177187	Saccharomyces cerevisiae P283		removed: identical to R008_D20461	Saccharomycotina	-	-	-	-	-	-	-
P283_D20981	341-470	1177187	Saccharomyces cerevisiae P283		removed: identical to R008_D20461	Saccharomycotina	-	-	-	-	-	-	-
P301_D14571	200-335	1182968	Saccharomyces cerevisiae P301		removed: identical to H759_YJM453D00594	Saccharomycotina	-	-	-	-	-	-	-
P301_D14571	341-470	1182968	Saccharomyces cerevisiae P301		removed: identical to H759_YJM453D00594	Saccharomycotina	-	-	-	-	-	-	-
R008_D20461	200-335	1182966	Saccharomyces cerevisiae R008		removed: identical to H779_YJM993D00617	Saccharomycotina	-	-	-	-	-	-	-
R008_D20461	341-470	1182966	Saccharomyces cerevisiae R008		removed: identical to H779_YJM993D00617	Saccharomycotina	-	-	-	-	-	-	-
R103_D31196	200-335	1182967	Saccharomyces cerevisiae R103		removed: identical to H793_YJM1307D00635	Saccharomycotina	-	-	-	-	-	-	-
R103_D31196	341-470	1182967	Saccharomyces cerevisiae R103		removed: identical to H793_YJM1307D00635	Saccharomycotina	-	-	-	-	-	-	-
SCRG_00129	200-335	285006	Saccharomyces cerevisiae RM11 1a		removed: identical to H760_YJM456D00634	Saccharomycotina	-	-	-	-	-	-	-
SCRG_00129	341-470	285006	Saccharomyces cerevisiae RM11 1a		removed: identical to H760_YJM456D00634	Saccharomycotina	-	-	-	-	-	-	-
YDR403W	200-335	559292	Saccharomyces cerevisiae S288c		removed: more than 50% gaps/ambiguity	Saccharomycotina	-	-	-	-	-	-	-
YDR403W	341-470	559292	Saccharomyces cerevisiae S288c		removed: more than 50% gaps/ambiguity	Saccharomycotina	-	-	-	-	-	-	-
AWRI796_1104	200-335	764097	Saccharomyces cerevisiae strain AWRI796		removed: identical to H774_YJM978D00617	Saccharomycotina	-	-	-	-	-	-	-
AWRI796_1104	341-470	764097	Saccharomyces cerevisiae strain AWRI796		removed: identical to H774_YJM978D00617	Saccharomycotina	-	-	-	-	-	-	-
FOSTERSB_1085	200-334	764102	Saccharomyces cerevisiae strain FostersB		removed: more than 50% gaps/ambiguity	Saccharomycotina	-	-	-	-	-	-	-
FOSTERSB_1085	342-467	764102	Saccharomyces cerevisiae strain FostersB		removed: more than 50% gaps/ambiguity	Saccharomycotina	-	-	-	-	-	-	-
FOSTERSO_0930	200-332	764101	Saccharomyces cerevisiae strain FostersO		removed: failed IQ-TREE composition chi2 test (p-value<5%; df=19)	Saccharomycotina	-	-	-	-	-	-	-
FOSTERSO_0930	345-467	764101	Saccharomyces cerevisiae strain FostersO		removed: failed IQ-TREE composition chi2 test (p-value<5%; df=19)	Saccharomycotina	-	-	-	-	-	-	-
QA23_1099	200-335	764098	Saccharomyces cerevisiae strain Lalvin QA23		removed: identical to VIN7_1095	Saccharomycotina	-	-	-	-	-	-	-
QA23_1099	341-465	764098	Saccharomyces cerevisiae strain Lalvin QA23		removed: identical to VIN7_1095	Saccharomycotina	-	-	-	-	-	-	-
VIN13_1096	200-334	764099	Saccharomyces cerevisiae Vin13		removed: identical to FOSTERSB_1085	Saccharomycotina	-	-	-	-	-	-	-
VIN13_1096	200-334	764099	Saccharomyces cerevisiae Vin13		removed: more than 50% gaps/ambiguity	Saccharomycotina	-	-	-	-	-	-	-
VIN13_1096	342-455	764099	Saccharomyces cerevisiae Vin13		removed: more than 50% gaps/ambiguity	Saccharomycotina	-	-	-	-	-	-	-
VIN7_1095	200-335	1095631	Saccharomyces cerevisiae x Saccharomyces kudriavzevii VIN7		removed: identical to H789_YJM1250D00617	Saccharomycotina	-	-	-	-	-	-	-
VIN7_1095	200-335	1095631	Saccharomyces cerevisiae x Saccharomyces kudriavzevii VIN7		removed: more than 50% gaps/ambiguity	Saccharomycotina	-	-	-	-	-	-	-
VIN7_1095	341-465	1095631	Saccharomyces cerevisiae x Saccharomyces kudriavzevii VIN7		removed: more than 50% gaps/ambiguity	Saccharomycotina	-	-	-	-	-	-	-
VIN7_6477	200-465	1095631	Saccharomyces cerevisiae x Saccharomyces kudriavzevii VIN7	VIN7_6477-200_465-1095631-Saccharomyces_cerevi-Saccharomycotina		Saccharomycotina	-	-	-	-	-	-	-
F842_YJM1078D00607	200-335	1296266	Saccharomyces cerevisiae YJM1078		removed: identical to H797_YJM1336D00613	Saccharomycotina	-	-	-	-	-	-	-
F842_YJM1078D00607	341-470	1296266	Saccharomyces cerevisiae YJM1078		removed: identical to H797_YJM1336D00613	Saccharomycotina	-	-	-	-	-	-	-
H635_YJM1083D00613	200-335	1292971	Saccharomyces cerevisiae YJM1083		removed: identical to YDR403W	Saccharomycotina	-	-	-	-	-	-	-
H635_YJM1083D00613	341-470	1292971	Saccharomyces cerevisiae YJM1083		removed: identical to YDR403W	Saccharomycotina	-	-	-	-	-	-	-
H668_YJM1129D00617	200-335	1293430	Saccharomyces cerevisiae YJM1129		removed: identical to H804_YJM1383D00614	Saccharomycotina	-	-	-	-	-	-	-
H668_YJM1129D00617	341-470	1293430	Saccharomyces cerevisiae YJM1129		removed: identical to H804_YJM1383D00614	Saccharomycotina	-	-	-	-	-	-	-
H781_YJM1133D00492	200-335	1294333	Saccharomyces cerevisiae YJM1133		removed: identical to H786_YJM1242D00615	Saccharomycotina	-	-	-	-	-	-	-
H781_YJM1133D00492	341-470	1294333	Saccharomyces cerevisiae YJM1133		removed: identical to H786_YJM1242D00615	Saccharomycotina	-	-	-	-	-	-	-
H782_YJM1190D00634	200-335	1294334	Saccharomyces cerevisiae YJM1190		removed: identical to H813_YJM1402D00634	Saccharomycotina	-	-	-	-	-	-	-
H782_YJM1190D00634	341-470	1294334	Saccharomyces cerevisiae YJM1190		removed: identical to H813_YJM1402D00634	Saccharomycotina	-	-	-	-	-	-	-
H783_YJM1199D00632	200-335	1294335	Saccharomyces cerevisiae YJM1199		removed: identical to H784_YJM1202D00635	Saccharomycotina	-	-	-	-	-	-	-
H783_YJM1199D00632	341-470	1294335	Saccharomyces cerevisiae YJM1199		removed: identical to H784_YJM1202D00635	Saccharomycotina	-	-	-	-	-	-	-
H784_YJM1202D00635	200-335	1294336	Saccharomyces cerevisiae YJM1202		removed: identical to H754_YJM320D00617	Saccharomycotina	-	-	-	-	-	-	-
H784_YJM1202D00635	341-470	1294336	Saccharomyces cerevisiae YJM1202		removed: identical to H754_YJM320D00617	Saccharomycotina	-	-	-	-	-	-	-
H785_YJM1208D00620	200-335	1294337	Saccharomyces cerevisiae YJM1208		removed: identical to H812_YJM1401D00634	Saccharomycotina	-	-	-	-	-	-	-
H785_YJM1208D00620	341-470	1294337	Saccharomyces cerevisiae YJM1208		removed: identical to H812_YJM1401D00634	Saccharomycotina	-	-	-	-	-	-	-
H786_YJM1242D00615	200-335	1294338	Saccharomyces cerevisiae YJM1242		removed: identical to H767_YJM682D00627	Saccharomycotina	-	-	-	-	-	-	-
H786_YJM1242D00615	341-470	1294338	Saccharomyces cerevisiae YJM1242		removed: identical to H767_YJM682D00627	Saccharomycotina	-	-	-	-	-	-	-
H787_YJM1244D00567	200-335	1294339	Saccharomyces cerevisiae YJM1244		removed: identical to H770_YJM693D00630	Saccharomycotina	-	-	-	-	-	-	-
H787_YJM1244D00567	341-470	1294339	Saccharomyces cerevisiae YJM1244		removed: identical to H770_YJM693D00630	Saccharomycotina	-	-	-	-	-	-	-
H788_YJM1248D00615	200-335	1294340	Saccharomyces cerevisiae YJM1248		removed: identical to H820_YJM1439D00632	Saccharomycotina	-	-	-	-	-	-	-
H788_YJM1248D00615	341-470	1294340	Saccharomyces cerevisiae YJM1248		removed: identical to H820_YJM1439D00632	Saccharomycotina	-	-	-	-	-	-	-
H789_YJM1250D00617	200-335	1294341	Saccharomyces cerevisiae YJM1250		removed: identical to H836_YJM1615D00631	Saccharomycotina	-	-	-	-	-	-	-
H789_YJM1250D00617	200-335	1294341	Saccharomyces cerevisiae YJM1250		removed: more than 50% gaps/ambiguity	Saccharomycotina	-	-	-	-	-	-	-
H789_YJM1250D00617	341-465	1294341	Saccharomyces cerevisiae YJM1250		removed: more than 50% gaps/ambiguity	Saccharomycotina	-	-	-	-	-	-	-
H790_YJM1252D00613	200-335	1294342	Saccharomyces cerevisiae YJM1252		removed: identical to F842_YJM1078D00607	Saccharomycotina	-	-	-	-	-	-	-
H790_YJM1252D00613	341-470	1294342	Saccharomyces cerevisiae YJM1252		removed: identical to F842_YJM1078D00607	Saccharomycotina	-	-	-	-	-	-	-
H791_YJM1273D00634	200-335	1294343	Saccharomyces cerevisiae YJM1273		removed: identical to H806_YJM1386D00620	Saccharomycotina	-	-	-	-	-	-	-
H791_YJM1273D00634	341-470	1294343	Saccharomyces cerevisiae YJM1273		removed: identical to H806_YJM1386D00620	Saccharomycotina	-	-	-	-	-	-	-
H792_YJM1304D00634	200-335	1294344	Saccharomyces cerevisiae YJM1304		removed: identical to H751_YJM248D00608	Saccharomycotina	-	-	-	-	-	-	-
H792_YJM1304D00634	341-470	1294344	Saccharomyces cerevisiae YJM1304		removed: identical to H751_YJM248D00608	Saccharomycotina	-	-	-	-	-	-	-
H793_YJM1307D00635	200-335	1294345	Saccharomyces cerevisiae YJM1307		removed: identical to P283_D20981	Saccharomycotina	-	-	-	-	-	-	-
H793_YJM1307D00635	341-470	1294345	Saccharomyces cerevisiae YJM1307		removed: identical to P283_D20981	Saccharomycotina	-	-	-	-	-	-	-
H794_YJM1311D00633	200-335	1294346	Saccharomyces cerevisiae YJM1311		removed: identical to H802_YJM1356D00617	Saccharomycotina	-	-	-	-	-	-	-
H794_YJM1311D00633	341-470	1294346	Saccharomyces cerevisiae YJM1311		removed: identical to H802_YJM1356D00617	Saccharomycotina	-	-	-	-	-	-	-
H795_YJM1326D00626	200-335	1294347	Saccharomyces cerevisiae YJM1326		removed: identical to H768_YJM683D00630	Saccharomycotina	-	-	-	-	-	-	-
H795_YJM1326D00626	341-470	1294347	Saccharomyces cerevisiae YJM1326		removed: identical to H768_YJM683D00630	Saccharomycotina	-	-	-	-	-	-	-
H796_YJM1332D00635	200-335	1294348	Saccharomyces cerevisiae YJM1332		removed: identical to H803_YJM1381D00631	Saccharomycotina	-	-	-	-	-	-	-
H796_YJM1332D00635	341-470	1294348	Saccharomyces cerevisiae YJM1332		removed: identical to H803_YJM1381D00631	Saccharomycotina	-	-	-	-	-	-	-
H797_YJM1336D00613	200-335	1294349	Saccharomyces cerevisiae YJM1336		removed: identical to SCRG_00129	Saccharomycotina	-	-	-	-	-	-	-
H797_YJM1336D00613	341-470	1294349	Saccharomyces cerevisiae YJM1336		removed: identical to SCRG_00129	Saccharomycotina	-	-	-	-	-	-	-
H798_YJM1338D00617	200-335	1294350	Saccharomyces cerevisiae YJM1338		removed: identical to H831_YJM1527D00634	Saccharomycotina	-	-	-	-	-	-	-
H798_YJM1338D00617	341-470	1294350	Saccharomyces cerevisiae YJM1338		removed: identical to H831_YJM1527D00634	Saccharomycotina	-	-	-	-	-	-	-
H799_YJM1341D00618	200-335	1294351	Saccharomyces cerevisiae YJM1341		removed: identical to H747_YJM189D00614	Saccharomycotina	-	-	-	-	-	-	-
H799_YJM1341D00618	341-470	1294351	Saccharomyces cerevisiae YJM1341		removed: identical to H747_YJM189D00614	Saccharomycotina	-	-	-	-	-	-	-
H800_YJM1342D00632	200-311	1294352	Saccharomyces cerevisiae YJM1342		removed: more than 50% gaps/ambiguity	Saccharomycotina	-	-	-	-	-	-	-
H800_YJM1342D00632	346-470	1294352	Saccharomyces cerevisiae YJM1342		removed: more than 50% gaps/ambiguity	Saccharomycotina	-	-	-	-	-	-	-
H801_YJM1355D00611	200-335	1294353	Saccharomyces cerevisiae YJM1355		removed: identical to H796_YJM1332D00635	Saccharomycotina	-	-	-	-	-	-	-
H801_YJM1355D00611	341-470	1294353	Saccharomyces cerevisiae YJM1355		removed: identical to H796_YJM1332D00635	Saccharomycotina	-	-	-	-	-	-	-
H802_YJM1356D00617	200-335	1294354	Saccharomyces cerevisiae YJM1356		removed: identical to H753_YJM271D00618	Saccharomycotina	-	-	-	-	-	-	-
H802_YJM1356D00617	341-470	1294354	Saccharomyces cerevisiae YJM1356		removed: identical to H753_YJM271D00618	Saccharomycotina	-	-	-	-	-	-	-
H803_YJM1381D00631	200-335	1294355	Saccharomyces cerevisiae YJM1381		removed: identical to H635_YJM1083D00613	Saccharomycotina	-	-	-	-	-	-	-
H803_YJM1381D00631	341-470	1294355	Saccharomyces cerevisiae YJM1381		removed: identical to H635_YJM1083D00613	Saccharomycotina	-	-	-	-	-	-	-
H804_YJM1383D00614	200-335	1294356	Saccharomyces cerevisiae YJM1383		removed: identical to H827_YJM1477D00615	Saccharomycotina	-	-	-	-	-	-	-
H804_YJM1383D00614	341-470	1294356	Saccharomyces cerevisiae YJM1383		removed: identical to H827_YJM1477D00615	Saccharomycotina	-	-	-	-	-	-	-
H805_YJM1385D00627	200-464	1294357	Saccharomyces cerevisiae YJM1385	H805_YJM1385D00627-200_464-1294357-Saccharomyces_cerevi-Saccharomycotina		Saccharomycotina	-	-	-	-	-	-	-
H806_YJM1386D00620	200-335	1294358	Saccharomyces cerevisiae YJM1386		removed: identical to H756_YJM428D00602	Saccharomycotina	-	-	-	-	-	-	-
H806_YJM1386D00620	341-470	1294358	Saccharomyces cerevisiae YJM1386		removed: identical to H756_YJM428D00602	Saccharomycotina	-	-	-	-	-	-	-
H807_YJM1387D00625	200-335	1294359	Saccharomyces cerevisiae YJM1387		removed: identical to H821_YJM1443D00632	Saccharomycotina	-	-	-	-	-	-	-
H807_YJM1387D00625	341-470	1294359	Saccharomyces cerevisiae YJM1387		removed: identical to H821_YJM1443D00632	Saccharomycotina	-	-	-	-	-	-	-
H808_YJM1388D00634	200-465	1294360	Saccharomyces cerevisiae YJM1388	H808_YJM1388D00634-200_465-1294360-Saccharomyces_cerevi-Saccharomycotina		Saccharomycotina	-	-	-	-	-	-	-
H809_YJM1389D00620	200-335	1294361	Saccharomyces cerevisiae YJM1389		removed: identical to SYK7_016311	Saccharomycotina	-	-	-	-	-	-	-
H809_YJM1389D00620	341-470	1294361	Saccharomyces cerevisiae YJM1389		removed: identical to SYK7_016311	Saccharomycotina	-	-	-	-	-	-	-
H810_YJM1399D00600	200-335	1294362	Saccharomyces cerevisiae YJM1399		removed: identical to H752_YJM270D00631	Saccharomycotina	-	-	-	-	-	-	-
H810_YJM1399D00600	341-470	1294362	Saccharomyces cerevisiae YJM1399		removed: identical to H835_YJM1592D00634	Saccharomycotina	-	-	-	-	-	-	-
H811_YJM1400D00628	200-335	1294363	Saccharomyces cerevisiae YJM1400		removed: identical to H807_YJM1387D00625	Saccharomycotina	-	-	-	-	-	-	-
H811_YJM1400D00628	341-470	1294363	Saccharomyces cerevisiae YJM1400		removed: identical to H807_YJM1387D00625	Saccharomycotina	-	-	-	-	-	-	-
H812_YJM1401D00634	200-335	1294364	Saccharomyces cerevisiae YJM1401		removed: identical to H817_YJM1419D00613	Saccharomycotina	-	-	-	-	-	-	-
H812_YJM1401D00634	341-470	1294364	Saccharomyces cerevisiae YJM1401		removed: identical to H817_YJM1419D00613	Saccharomycotina	-	-	-	-	-	-	-
H813_YJM1402D00634	200-335	1294365	Saccharomyces cerevisiae YJM1402		removed: identical to H811_YJM1400D00628	Saccharomycotina	-	-	-	-	-	-	-
H813_YJM1402D00634	341-470	1294365	Saccharomyces cerevisiae YJM1402		removed: identical to H811_YJM1400D00628	Saccharomycotina	-	-	-	-	-	-	-
H814_YJM1415D00613	200-335	1294366	Saccharomyces cerevisiae YJM1415		removed: identical to H781_YJM1133D00492	Saccharomycotina	-	-	-	-	-	-	-
H814_YJM1415D00613	341-470	1294366	Saccharomyces cerevisiae YJM1415		removed: identical to H781_YJM1133D00492	Saccharomycotina	-	-	-	-	-	-	-
H815_YJM1417D00615	200-335	1294367	Saccharomyces cerevisiae YJM1417		removed: identical to R103_D31196	Saccharomycotina	-	-	-	-	-	-	-
H815_YJM1417D00615	341-470	1294367	Saccharomyces cerevisiae YJM1417		removed: identical to R103_D31196	Saccharomycotina	-	-	-	-	-	-	-
H816_YJM1418D00634	200-335	1294368	Saccharomyces cerevisiae YJM1418		removed: identical to H763_YJM554D00615	Saccharomycotina	-	-	-	-	-	-	-
H816_YJM1418D00634	341-470	1294368	Saccharomyces cerevisiae YJM1418		removed: identical to H763_YJM554D00615	Saccharomycotina	-	-	-	-	-	-	-
H817_YJM1419D00613	200-335	1294369	Saccharomyces cerevisiae YJM1419		removed: identical to EC1118_1D0_7063g	Saccharomycotina	-	-	-	-	-	-	-
H817_YJM1419D00613	200-335	1294369	Saccharomyces cerevisiae YJM1419		removed: more than 50% gaps/ambiguity	Saccharomycotina	-	-	-	-	-	-	-
H817_YJM1419D00613	341-470	1294369	Saccharomyces cerevisiae YJM1419		removed: more than 50% gaps/ambiguity	Saccharomycotina	-	-	-	-	-	-	-
H818_YJM1433D00591	200-335	1294370	Saccharomyces cerevisiae YJM1433		removed: identical to H748_YJM193D00612	Saccharomycotina	-	-	-	-	-	-	-
H818_YJM1433D00591	341-470	1294370	Saccharomyces cerevisiae YJM1433		removed: identical to H766_YJM681D00630	Saccharomycotina	-	-	-	-	-	-	-
H819_YJM1434D00634	200-335	1294371	Saccharomyces cerevisiae YJM1434		removed: identical to H782_YJM1190D00634	Saccharomycotina	-	-	-	-	-	-	-
H819_YJM1434D00634	341-470	1294371	Saccharomyces cerevisiae YJM1434		removed: identical to H782_YJM1190D00634	Saccharomycotina	-	-	-	-	-	-	-
H820_YJM1439D00632	200-335	1294372	Saccharomyces cerevisiae YJM1439		removed: identical to H765_YJM627D00617	Saccharomycotina	-	-	-	-	-	-	-
H820_YJM1439D00632	341-470	1294372	Saccharomyces cerevisiae YJM1439		removed: identical to H765_YJM627D00617	Saccharomycotina	-	-	-	-	-	-	-
H821_YJM1443D00632	200-335	1294373	Saccharomyces cerevisiae YJM1443		removed: identical to H825_YJM1460D00630	Saccharomycotina	-	-	-	-	-	-	-
H821_YJM1443D00632	341-470	1294373	Saccharomyces cerevisiae YJM1443		removed: identical to H825_YJM1460D00630	Saccharomycotina	-	-	-	-	-	-	-
H822_YJM1444D00571	200-335	1294374	Saccharomyces cerevisiae YJM1444		removed: identical to H783_YJM1199D00632	Saccharomycotina	-	-	-	-	-	-	-
H822_YJM1444D00571	341-470	1294374	Saccharomyces cerevisiae YJM1444		removed: identical to H783_YJM1199D00632	Saccharomycotina	-	-	-	-	-	-	-
H823_YJM1447D00628	341-470	1294375	Saccharomyces cerevisiae YJM1447		removed: identical to EC1118_1D0_7063g	Saccharomycotina	-	-	-	-	-	-	-
H823_YJM1447D00628	200-335	1294375	Saccharomyces cerevisiae YJM1447		removed: more than 50% gaps/ambiguity	Saccharomycotina	-	-	-	-	-	-	-
H823_YJM1447D00628	341-470	1294375	Saccharomyces cerevisiae YJM1447		removed: more than 50% gaps/ambiguity	Saccharomycotina	-	-	-	-	-	-	-
H824_YJM1450D00569	200-335	1294376	Saccharomyces cerevisiae YJM1450		removed: identical to H773_YJM975D00618	Saccharomycotina	-	-	-	-	-	-	-
H824_YJM1450D00569	341-470	1294376	Saccharomyces cerevisiae YJM1450		removed: identical to H773_YJM975D00618	Saccharomycotina	-	-	-	-	-	-	-
H825_YJM1460D00630	200-335	1294377	Saccharomyces cerevisiae YJM1460		removed: identical to H798_YJM1338D00617	Saccharomycotina	-	-	-	-	-	-	-
H825_YJM1460D00630	341-470	1294377	Saccharomyces cerevisiae YJM1460		removed: identical to H798_YJM1338D00617	Saccharomycotina	-	-	-	-	-	-	-
H826_YJM1463D00585	200-466	1294378	Saccharomyces cerevisiae YJM1463	H826_YJM1463D00585-200_466-1294378-Saccharomyces_cerevi-Saccharomycotina		Saccharomycotina	-	-	-	-	-	-	-
H827_YJM1477D00615	200-335	1294379	Saccharomyces cerevisiae YJM1477		removed: identical to H787_YJM1244D00567	Saccharomycotina	-	-	-	-	-	-	-
H827_YJM1477D00615	341-470	1294379	Saccharomyces cerevisiae YJM1477		removed: identical to H787_YJM1244D00567	Saccharomycotina	-	-	-	-	-	-	-
H828_YJM1478D00634	200-335	1294380	Saccharomyces cerevisiae YJM1478		removed: more than 50% gaps/ambiguity	Saccharomycotina	-	-	-	-	-	-	-
H828_YJM1478D00634	341-472	1294380	Saccharomyces cerevisiae YJM1478		removed: more than 50% gaps/ambiguity	Saccharomycotina	-	-	-	-	-	-	-
H829_YJM1479D00628	200-335	1294381	Saccharomyces cerevisiae YJM1479		removed: identical to H788_YJM1248D00615	Saccharomycotina	-	-	-	-	-	-	-
H829_YJM1479D00628	341-470	1294381	Saccharomyces cerevisiae YJM1479		removed: identical to H788_YJM1248D00615	Saccharomycotina	-	-	-	-	-	-	-
H830_YJM1526D00617	200-335	1294382	Saccharomyces cerevisiae YJM1526		removed: identical to H776_YJM984D00618	Saccharomycotina	-	-	-	-	-	-	-
H830_YJM1526D00617	341-470	1294382	Saccharomyces cerevisiae YJM1526		removed: identical to H776_YJM984D00618	Saccharomycotina	-	-	-	-	-	-	-
H831_YJM1527D00634	200-335	1294383	Saccharomyces cerevisiae YJM1527		removed: identical to H791_YJM1273D00634	Saccharomycotina	-	-	-	-	-	-	-
H831_YJM1527D00634	341-470	1294383	Saccharomyces cerevisiae YJM1527		removed: identical to H791_YJM1273D00634	Saccharomycotina	-	-	-	-	-	-	-
H832_YJM1549D00635	200-335	1294384	Saccharomyces cerevisiae YJM1549		removed: identical to H822_YJM1444D00571	Saccharomycotina	-	-	-	-	-	-	-
H832_YJM1549D00635	341-470	1294384	Saccharomyces cerevisiae YJM1549		removed: identical to H822_YJM1444D00571	Saccharomycotina	-	-	-	-	-	-	-
H833_YJM1573D00631	200-335	1294385	Saccharomyces cerevisiae YJM1573		removed: identical to H819_YJM1434D00634	Saccharomycotina	-	-	-	-	-	-	-
H833_YJM1573D00631	341-470	1294385	Saccharomyces cerevisiae YJM1573		removed: identical to H819_YJM1434D00634	Saccharomycotina	-	-	-	-	-	-	-
H834_YJM1574D00618	200-335	1294386	Saccharomyces cerevisiae YJM1574		removed: identical to AWRI796_1104	Saccharomycotina	-	-	-	-	-	-	-
H834_YJM1574D00618	341-470	1294386	Saccharomyces cerevisiae YJM1574		removed: identical to AWRI796_1104	Saccharomycotina	-	-	-	-	-	-	-
H835_YJM1592D00634	200-335	1294387	Saccharomyces cerevisiae YJM1592		removed: identical to H833_YJM1573D00631	Saccharomycotina	-	-	-	-	-	-	-
H835_YJM1592D00634	341-470	1294387	Saccharomyces cerevisiae YJM1592		removed: identical to H833_YJM1573D00631	Saccharomycotina	-	-	-	-	-	-	-
H836_YJM1615D00631	200-335	1294388	Saccharomyces cerevisiae YJM1615		removed: identical to H785_YJM1208D00620	Saccharomycotina	-	-	-	-	-	-	-
H836_YJM1615D00631	341-470	1294388	Saccharomyces cerevisiae YJM1615		removed: identical to H785_YJM1208D00620	Saccharomycotina	-	-	-	-	-	-	-
H747_YJM189D00614	200-335	1294303	Saccharomyces cerevisiae YJM189		removed: identical to H834_YJM1574D00618	Saccharomycotina	-	-	-	-	-	-	-
H747_YJM189D00614	341-470	1294303	Saccharomyces cerevisiae YJM189		removed: identical to H834_YJM1574D00618	Saccharomycotina	-	-	-	-	-	-	-
H748_YJM193D00612	200-335	1294304	Saccharomyces cerevisiae YJM193		removed: identical to H766_YJM681D00630	Saccharomycotina	-	-	-	-	-	-	-
H748_YJM193D00612	341-472	1294304	Saccharomyces cerevisiae YJM193		removed: identical to H828_YJM1478D00634	Saccharomycotina	-	-	-	-	-	-	-
H749_YJM195D00631	200-335	1294305	Saccharomyces cerevisiae YJM195		removed: identical to H769_YJM689D00634	Saccharomycotina	-	-	-	-	-	-	-
H749_YJM195D00631	341-470	1294305	Saccharomyces cerevisiae YJM195		removed: identical to H769_YJM689D00634	Saccharomycotina	-	-	-	-	-	-	-
H750_YJM244D00607	200-335	1294306	Saccharomyces cerevisiae YJM244		removed: identical to H668_YJM1129D00617	Saccharomycotina	-	-	-	-	-	-	-
H750_YJM244D00607	341-470	1294306	Saccharomyces cerevisiae YJM244		removed: identical to H668_YJM1129D00617	Saccharomycotina	-	-	-	-	-	-	-
H751_YJM248D00608	200-335	1294307	Saccharomyces cerevisiae YJM248		removed: identical to H790_YJM1252D00613	Saccharomycotina	-	-	-	-	-	-	-
H751_YJM248D00608	341-470	1294307	Saccharomyces cerevisiae YJM248		removed: identical to H790_YJM1252D00613	Saccharomycotina	-	-	-	-	-	-	-
H752_YJM270D00631	200-335	1294308	Saccharomyces cerevisiae YJM270		removed: identical to H835_YJM1592D00634	Saccharomycotina	-	-	-	-	-	-	-
H752_YJM270D00631	200-335	1294308	Saccharomyces cerevisiae YJM270		removed: more than 50% gaps/ambiguity	Saccharomycotina	-	-	-	-	-	-	-
H752_YJM270D00631	341-472	1294308	Saccharomyces cerevisiae YJM270		removed: more than 50% gaps/ambiguity	Saccharomycotina	-	-	-	-	-	-	-
H753_YJM271D00618	200-335	1294309	Saccharomyces cerevisiae YJM271		removed: identical to H775_YJM981D00618	Saccharomycotina	-	-	-	-	-	-	-
H753_YJM271D00618	341-470	1294309	Saccharomyces cerevisiae YJM271		removed: identical to H775_YJM981D00618	Saccharomycotina	-	-	-	-	-	-	-
H754_YJM320D00617	200-335	947042	Saccharomyces cerevisiae YJM320		removed: identical to H810_YJM1399D00600	Saccharomycotina	-	-	-	-	-	-	-
H754_YJM320D00617	341-470	947042	Saccharomyces cerevisiae YJM320		removed: identical to H810_YJM1399D00600	Saccharomycotina	-	-	-	-	-	-	-
H755_YJM326D00631	200-335	468558	Saccharomyces cerevisiae YJM326		removed: identical to H757_YJM450D00636	Saccharomycotina	-	-	-	-	-	-	-
H755_YJM326D00631	341-470	468558	Saccharomyces cerevisiae YJM326		removed: identical to H757_YJM450D00636	Saccharomycotina	-	-	-	-	-	-	-
H756_YJM428D00602	200-335	947044	Saccharomyces cerevisiae YJM428		removed: identical to H809_YJM1389D00620	Saccharomycotina	-	-	-	-	-	-	-
H756_YJM428D00602	341-470	947044	Saccharomyces cerevisiae YJM428		removed: identical to H809_YJM1389D00620	Saccharomycotina	-	-	-	-	-	-	-
H757_YJM450D00636	200-335	1294310	Saccharomyces cerevisiae YJM450		removed: identical to H792_YJM1304D00634	Saccharomycotina	-	-	-	-	-	-	-
H757_YJM450D00636	341-470	1294310	Saccharomyces cerevisiae YJM450		removed: identical to H792_YJM1304D00634	Saccharomycotina	-	-	-	-	-	-	-
H758_YJM451D00635	200-335	502869	Saccharomyces cerevisiae YJM451		removed: identical to H772_YJM972D00616	Saccharomycotina	-	-	-	-	-	-	-
H758_YJM451D00635	341-470	502869	Saccharomyces cerevisiae YJM451		removed: identical to H772_YJM972D00616	Saccharomycotina	-	-	-	-	-	-	-
H759_YJM453D00594	200-335	1294311	Saccharomyces cerevisiae YJM453		removed: identical to H764_YJM555D00631	Saccharomycotina	-	-	-	-	-	-	-
H759_YJM453D00594	341-470	1294311	Saccharomyces cerevisiae YJM453		removed: identical to H764_YJM555D00631	Saccharomycotina	-	-	-	-	-	-	-
H760_YJM456D00634	200-335	1294312	Saccharomyces cerevisiae YJM456		removed: identical to H816_YJM1418D00634	Saccharomycotina	-	-	-	-	-	-	-
H760_YJM456D00634	341-470	1294312	Saccharomyces cerevisiae YJM456		removed: identical to H816_YJM1418D00634	Saccharomycotina	-	-	-	-	-	-	-
H761_YJM470D00632	200-335	1294313	Saccharomyces cerevisiae YJM470		removed: identical to H818_YJM1433D00591	Saccharomycotina	-	-	-	-	-	-	-
H761_YJM470D00632	341-470	1294313	Saccharomyces cerevisiae YJM470		removed: identical to H818_YJM1433D00591	Saccharomycotina	-	-	-	-	-	-	-
H762_YJM541D00617	200-335	1294314	Saccharomyces cerevisiae YJM541		removed: identical to H832_YJM1549D00635	Saccharomycotina	-	-	-	-	-	-	-
H762_YJM541D00617	341-470	1294314	Saccharomyces cerevisiae YJM541		removed: identical to H832_YJM1549D00635	Saccharomycotina	-	-	-	-	-	-	-
H763_YJM554D00615	200-335	1294315	Saccharomyces cerevisiae YJM554		removed: identical to H762_YJM541D00617	Saccharomycotina	-	-	-	-	-	-	-
H763_YJM554D00615	341-470	1294315	Saccharomyces cerevisiae YJM554		removed: identical to H762_YJM541D00617	Saccharomycotina	-	-	-	-	-	-	-
H764_YJM555D00631	200-335	1294316	Saccharomyces cerevisiae YJM555		removed: identical to H830_YJM1526D00617	Saccharomycotina	-	-	-	-	-	-	-
H764_YJM555D00631	341-470	1294316	Saccharomyces cerevisiae YJM555		removed: identical to H830_YJM1526D00617	Saccharomycotina	-	-	-	-	-	-	-
H765_YJM627D00617	200-335	1294317	Saccharomyces cerevisiae YJM627		removed: identical to H749_YJM195D00631	Saccharomycotina	-	-	-	-	-	-	-
H765_YJM627D00617	341-470	1294317	Saccharomyces cerevisiae YJM627		removed: identical to H749_YJM195D00631	Saccharomycotina	-	-	-	-	-	-	-
H766_YJM681D00630	200-335	1294318	Saccharomyces cerevisiae YJM681		removed: identical to CENPK1137D_4231	Saccharomycotina	-	-	-	-	-	-	-
H766_YJM681D00630	341-470	1294318	Saccharomyces cerevisiae YJM681		removed: identical to CENPK1137D_4231	Saccharomycotina	-	-	-	-	-	-	-
H767_YJM682D00627	200-335	1294319	Saccharomyces cerevisiae YJM682		removed: identical to H795_YJM1326D00626	Saccharomycotina	-	-	-	-	-	-	-
H767_YJM682D00627	341-470	1294319	Saccharomyces cerevisiae YJM682		removed: identical to H795_YJM1326D00626	Saccharomycotina	-	-	-	-	-	-	-
H768_YJM683D00630	200-335	1294320	Saccharomyces cerevisiae YJM683		removed: identical to H755_YJM326D00631	Saccharomycotina	-	-	-	-	-	-	-
H768_YJM683D00630	341-470	1294320	Saccharomyces cerevisiae YJM683		removed: identical to H755_YJM326D00631	Saccharomycotina	-	-	-	-	-	-	-
H769_YJM689D00634	200-335	1294321	Saccharomyces cerevisiae YJM689		removed: identical to SCY_1290	Saccharomycotina	-	-	-	-	-	-	-
H769_YJM689D00634	341-470	1294321	Saccharomyces cerevisiae YJM689		removed: identical to SCY_1290	Saccharomycotina	-	-	-	-	-	-	-
H770_YJM693D00630	200-335	1294322	Saccharomyces cerevisiae YJM693		removed: identical to H780_YJM996D00613	Saccharomycotina	-	-	-	-	-	-	-
H770_YJM693D00630	341-470	1294322	Saccharomyces cerevisiae YJM693		removed: identical to H780_YJM996D00613	Saccharomycotina	-	-	-	-	-	-	-
SCY_1290	200-335	307796	Saccharomyces cerevisiae YJM789		removed: identical to H761_YJM470D00632	Saccharomycotina	-	-	-	-	-	-	-
SCY_1290	341-470	307796	Saccharomyces cerevisiae YJM789		removed: identical to H761_YJM470D00632	Saccharomycotina	-	-	-	-	-	-	-
H771_YJM969D00614	200-335	1294323	Saccharomyces cerevisiae YJM969		removed: identical to H799_YJM1341D00618	Saccharomycotina	-	-	-	-	-	-	-
H771_YJM969D00614	341-470	1294323	Saccharomyces cerevisiae YJM969		removed: identical to H799_YJM1341D00618	Saccharomycotina	-	-	-	-	-	-	-
H772_YJM972D00616	200-335	1294324	Saccharomyces cerevisiae YJM972		removed: identical to P301_D14571	Saccharomycotina	-	-	-	-	-	-	-
H772_YJM972D00616	341-470	1294324	Saccharomyces cerevisiae YJM972		removed: identical to P301_D14571	Saccharomycotina	-	-	-	-	-	-	-
H773_YJM975D00618	200-335	1294325	Saccharomyces cerevisiae YJM975		removed: identical to H777_YJM987D00621	Saccharomycotina	-	-	-	-	-	-	-
H773_YJM975D00618	341-470	1294325	Saccharomyces cerevisiae YJM975		removed: identical to H777_YJM987D00621	Saccharomycotina	-	-	-	-	-	-	-
H774_YJM978D00617	200-335	1294326	Saccharomyces cerevisiae YJM978		removed: identical to KO01_01176	Saccharomycotina	-	-	-	-	-	-	-
H774_YJM978D00617	341-470	1294326	Saccharomyces cerevisiae YJM978		removed: identical to KO01_01176	Saccharomycotina	-	-	-	-	-	-	-
H775_YJM981D00618	200-335	1294327	Saccharomyces cerevisiae YJM981		removed: identical to H750_YJM244D00607	Saccharomycotina	-	-	-	-	-	-	-
H775_YJM981D00618	341-470	1294327	Saccharomyces cerevisiae YJM981		removed: identical to H750_YJM244D00607	Saccharomycotina	-	-	-	-	-	-	-
H776_YJM984D00618	200-335	1294328	Saccharomyces cerevisiae YJM984		removed: identical to H771_YJM969D00614	Saccharomycotina	-	-	-	-	-	-	-
H776_YJM984D00618	341-470	1294328	Saccharomyces cerevisiae YJM984		removed: identical to H771_YJM969D00614	Saccharomycotina	-	-	-	-	-	-	-
H777_YJM987D00621	200-335	1294329	Saccharomyces cerevisiae YJM987		removed: identical to H814_YJM1415D00613	Saccharomycotina	-	-	-	-	-	-	-
H777_YJM987D00621	341-470	1294329	Saccharomyces cerevisiae YJM987		removed: identical to H814_YJM1415D00613	Saccharomycotina	-	-	-	-	-	-	-
H779_YJM993D00617	200-335	1294331	Saccharomyces cerevisiae YJM993		removed: identical to H824_YJM1450D00569	Saccharomycotina	-	-	-	-	-	-	-
H779_YJM993D00617	341-470	1294331	Saccharomyces cerevisiae YJM993		removed: identical to H824_YJM1450D00569	Saccharomycotina	-	-	-	-	-	-	-
H780_YJM996D00613	200-335	1294332	Saccharomyces cerevisiae YJM996		removed: identical to H758_YJM451D00635	Saccharomycotina	-	-	-	-	-	-	-
H780_YJM996D00613	341-470	1294332	Saccharomyces cerevisiae YJM996		removed: identical to H758_YJM451D00635	Saccharomycotina	-	-	-	-	-	-	-
DI49_0578	200-315	1080349	Saccharomyces eubayanus		removed: more than 50% gaps/ambiguity	Saccharomycotina	-	-	-	-	-	-	-
DI49_0578	327-464	1080349	Saccharomyces eubayanus		removed: more than 50% gaps/ambiguity	Saccharomycotina	-	-	-	-	-	-	-
KO01_01176	200-335	252598	Saccharomyces sp boulardii		removed: identical to H815_YJM1417D00615	Saccharomycotina	-	-	-	-	-	-	-
KO01_01176	341-470	252598	Saccharomyces sp boulardii		removed: identical to H815_YJM1417D00615	Saccharomycotina	-	-	-	-	-	-	-
AACERI_AaceriAFR401W	200-309	566037	Saccharomycetaceae sp Ashbya aceri		removed: more than 50% gaps/ambiguity	Saccharomycotina	-	-	-	-	-	-	-
AACERI_AaceriAFR401W	351-470	566037	Saccharomycetaceae sp Ashbya aceri		removed: more than 50% gaps/ambiguity	Saccharomycotina	-	-	-	-	-	-	-
GU90_02910	769-917	28042	Saccharopolyspora rectivirgula		removed: failed IQ-TREE composition chi2 test (p-value<5%; df=19)	Actinobacteria	-	-	-	-	-	-	-
UK12_22245	46-291	1427391	Saccharothrix sp ST 888		removed: failed IQ-TREE composition chi2 test (p-value<5%; df=19)	Actinobacteria	-	-	-	-	-	-	-
SDRG_06027	38-277	1156394	Saprolegnia diclina VS20		removed: failed IQ-TREE composition chi2 test (p-value<5%; df=19)	Oomycetes	3.9e-26	-	-	-	-	-	-
SDRG_06026	60-310	1156394	Saprolegnia diclina VS20	SDRG_06026-60_310-1156394-Saprolegnia_diclina_-Oomycetes		Oomycetes	-	-	-	-	-	-	-
SDRG_06374	33-282	1156394	Saprolegnia diclina VS20	SDRG_06374-33_282-1156394-Saprolegnia_diclina_-Oomycetes		Oomycetes	9e-28	-	-	-	-	-	-
SDRG_06375	95-346	1156394	Saprolegnia diclina VS20	SDRG_06375-95_346-1156394-Saprolegnia_diclina_-Oomycetes		Oomycetes	-	-	-	-	-	-	-
SDRG_16241	80-334	1156394	Saprolegnia diclina VS20	SDRG_16241-80_334-1156394-Saprolegnia_diclina_-Oomycetes		Oomycetes	5e-31	-	-	-	-	-	-
SPRG_10780	39-278	695850	Saprolegnia parasitica strain CBS 223 65		removed: failed IQ-TREE composition chi2 test (p-value<5%; df=19)	Oomycetes	3.3e-29	-	-	-	-	-	-
SPRG_08497	93-345	695850	Saprolegnia parasitica strain CBS 223 65	SPRG_08497-93_345-695850-Saprolegnia_parasiti-Oomycetes		Oomycetes	-	-	-	-	-	-	-
SPRG_08498	33-286	695850	Saprolegnia parasitica strain CBS 223 65	SPRG_08498-33_286-695850-Saprolegnia_parasiti-Oomycetes		Oomycetes	2.9e-27	-	-	-	-	-	-
SPRG_10779	61-311	695850	Saprolegnia parasitica strain CBS 223 65	SPRG_10779-61_311-695850-Saprolegnia_parasiti-Oomycetes		Oomycetes	-	-	-	-	-	-	-
SPRG_15642	80-333	695850	Saprolegnia parasitica strain CBS 223 65	SPRG_15642-80_333-695850-Saprolegnia_parasiti-Oomycetes		Oomycetes	1.8e-29	-	-	-	-	-	-
PICST_29841	165-443	322104	Scheffersomyces stipitis CBS 6054		removed: more than 50% gaps/ambiguity	Saccharomycotina	-	-	-	-	-	-	-
SELMODRAFT_103431	51-333	88036	Selaginella moellendorffii		removed: identical to SELMODRAFT_103528	Streptophyta	-	-	-	-	-	-	-
SELMODRAFT_417826	177-463	88036	Selaginella moellendorffii		removed: identical to SELMODRAFT_407933	Streptophyta	-	-	-	-	-	-	-
SELMODRAFT_143086	50-171	88036	Selaginella moellendorffii		removed: more than 50% gaps/ambiguity	Streptophyta	-	-	-	-	-	-	-
SELMODRAFT_143086	182-334	88036	Selaginella moellendorffii		removed: more than 50% gaps/ambiguity	Streptophyta	-	-	-	-	-	-	-
SELMODRAFT_124396	50-170	88036	Selaginella moellendorffii		removed: more than 50% gaps/ambiguity	Streptophyta	-	-	-	-	-	-	-
SELMODRAFT_124396	184-334	88036	Selaginella moellendorffii		removed: more than 50% gaps/ambiguity	Streptophyta	-	-	-	-	-	-	-
SELMODRAFT_410977	173-261	88036	Selaginella moellendorffii		removed: more than 50% gaps/ambiguity	Streptophyta	-	-	-	-	-	-	-
SELMODRAFT_410977	268-362	88036	Selaginella moellendorffii		removed: more than 50% gaps/ambiguity	Streptophyta	-	-	-	-	-	-	-
SELMODRAFT_414085	181-271	88036	Selaginella moellendorffii		removed: more than 50% gaps/ambiguity	Streptophyta	-	-	-	-	-	-	-
SELMODRAFT_99656	51-126	88036	Selaginella moellendorffii		removed: more than 50% gaps/ambiguity	Streptophyta	-	-	-	-	-	-	-
SELMODRAFT_103384	51-309	88036	Selaginella moellendorffii	SELMODRAFT_103384-51_309-88036-Selaginella_moellend-Streptophyta		Streptophyta	-	-	-	-	-	-	-
SELMODRAFT_103512	51-331	88036	Selaginella moellendorffii	SELMODRAFT_103512-51_331-88036-Selaginella_moellend-Streptophyta		Streptophyta	-	-	-	-	-	-	-
SELMODRAFT_103528	51-333	88036	Selaginella moellendorffii	SELMODRAFT_103528-51_333-88036-Selaginella_moellend-Streptophyta		Streptophyta	-	-	-	-	-	-	-
SELMODRAFT_103565	51-333	88036	Selaginella moellendorffii	SELMODRAFT_103565-51_333-88036-Selaginella_moellend-Streptophyta		Streptophyta	-	-	-	-	-	-	-
SELMODRAFT_103672	51-333	88036	Selaginella moellendorffii	SELMODRAFT_103672-51_333-88036-Selaginella_moellend-Streptophyta		Streptophyta	-	-	-	-	-	-	-
SELMODRAFT_103975	51-333	88036	Selaginella moellendorffii	SELMODRAFT_103975-51_333-88036-Selaginella_moellend-Streptophyta		Streptophyta	-	-	-	-	-	-	-
SELMODRAFT_130445	51-336	88036	Selaginella moellendorffii	SELMODRAFT_130445-51_336-88036-Selaginella_moellend-Streptophyta		Streptophyta	-	-	-	-	-	-	-
SELMODRAFT_134531	51-336	88036	Selaginella moellendorffii	SELMODRAFT_134531-51_336-88036-Selaginella_moellend-Streptophyta		Streptophyta	-	-	-	-	-	-	-
SELMODRAFT_135294	51-332	88036	Selaginella moellendorffii	SELMODRAFT_135294-51_332-88036-Selaginella_moellend-Streptophyta		Streptophyta	-	-	-	-	-	-	-
SELMODRAFT_2703	34-319	88036	Selaginella moellendorffii	SELMODRAFT_2703-34_319-88036-Selaginella_moellend-Streptophyta		Streptophyta	-	-	-	-	-	-	-
SELMODRAFT_407933	177-463	88036	Selaginella moellendorffii	SELMODRAFT_407933-177_463-88036-Selaginella_moellend-Streptophyta		Streptophyta	-	-	-	-	-	-	-
SELMODRAFT_88143	51-336	88036	Selaginella moellendorffii	SELMODRAFT_88143-51_336-88036-Selaginella_moellend-Streptophyta		Streptophyta	-	-	-	-	-	-	-
SELMODRAFT_99577	51-336	88036	Selaginella moellendorffii	SELMODRAFT_99577-51_336-88036-Selaginella_moellend-Streptophyta		Streptophyta	-	-	-	-	-	-	-
SELMODRAFT_99593	51-333	88036	Selaginella moellendorffii	SELMODRAFT_99593-51_333-88036-Selaginella_moellend-Streptophyta		Streptophyta	-	-	-	-	-	-	-
SELMODRAFT_99694	51-333	88036	Selaginella moellendorffii	SELMODRAFT_99694-51_333-88036-Selaginella_moellend-Streptophyta		Streptophyta	-	-	-	-	-	-	-
SELMODRAFT_99883	51-336	88036	Selaginella moellendorffii	SELMODRAFT_99883-51_336-88036-Selaginella_moellend-Streptophyta		Streptophyta	-	-	-	-	-	-	-
CR62_04555	42-294	82995	Serratia grimesii	CR62_04555-42_294-82995-Serratia_grimesii-Proteobacteria		Proteobacteria	-	-	-	-	-	-	-
XJ20_20415	42-294	614	Serratia liquefaciens		removed: identical to M495_02875	Proteobacteria	-	-	-	-	-	-	-
M495_02875	2-254	1346614	Serratia liquefaciens ATCC 27592	M495_02875-2_254-1346614-Serratia_liquefacien-Proteobacteria		Proteobacteria	-	-	-	-	-	-	-
SLIQ_19170	42-294	1460083	Serratia liquefaciens FK01	SLIQ_19170-42_294-1460083-Serratia_liquefacien-Proteobacteria		Proteobacteria	-	-	-	-	-	-	-
IY40_02370	42-294	615	Serratia marcescens		removed: identical to AB868_00311	Proteobacteria	-	-	-	-	-	-	-
P805_03235	42-294	1400186	Serratia marcescens BIDMC 44		removed: identical to DH21_01205	Proteobacteria	-	-	-	-	-	-	-
P812_00377	43-295	1400187	Serratia marcescens BIDMC 50	P812_00377-43_295-1400187-Serratia_marcescens_-Proteobacteria		Proteobacteria	-	-	-	-	-	-	-
AF53_03513	42-294	1445864	Serratia marcescens BIDMC 80	AF53_03513-42_294-1445864-Serratia_marcescens_-Proteobacteria		Proteobacteria	-	-	-	-	-	-	-
AF54_02742	43-295	1445865	Serratia marcescens BIDMC 81		removed: identical to F518_10172	Proteobacteria	-	-	-	-	-	-	-
N040_06250	43-295	1357297	Serratia marcescens EGD HP20		removed: identical to AF54_02742	Proteobacteria	-	-	-	-	-	-	-
DP21_4749	42-294	615	Serratia marcescens GCA 000743395	DP21_4749-42_294-615-Serratia_marcescens_-Proteobacteria		Proteobacteria	-	-	-	-	-	-	-
MC70_23345	42-294	615	Serratia marcescens GCA 000783615	MC70_23345-42_294-615-Serratia_marcescens_-Proteobacteria		Proteobacteria	-	-	-	-	-	-	-
DH21_01205	42-294	615	Serratia marcescens GCA 000783915	DH21_01205-42_294-615-Serratia_marcescens_-Proteobacteria		Proteobacteria	-	-	-	-	-	-	-
MC48_05955	43-295	615	Serratia marcescens GCA 000783975		removed: identical to N040_06250	Proteobacteria	-	-	-	-	-	-	-
RT90_18505	42-294	615	Serratia marcescens GCA 000805875	RT90_18505-42_294-615-Serratia_marcescens_-Proteobacteria		Proteobacteria	-	-	-	-	-	-	-
AAY84_15495	43-295	615	Serratia marcescens GCA 001007555	AAY84_15495-43_295-615-Serratia_marcescens_-Proteobacteria		Proteobacteria	-	-	-	-	-	-	-
AB188_10665	42-294	615	Serratia marcescens GCA 001022215		removed: identical to SK68_01074	Proteobacteria	-	-	-	-	-	-	-
SK68_01074	42-294	615	Serratia marcescens GCA 001034375	SK68_01074-42_294-615-Serratia_marcescens_-Proteobacteria		Proteobacteria	-	-	-	-	-	-	-
SN04_03915	43-295	615	Serratia marcescens GCA 001034395	SN04_03915-43_295-615-Serratia_marcescens_-Proteobacteria		Proteobacteria	-	-	-	-	-	-	-
SN05_00641	42-294	615	Serratia marcescens GCA 001034405		removed: identical to SM39_0023	Proteobacteria	-	-	-	-	-	-	-
SM39_0023	42-294	1334564	Serratia marcescens SM39		removed: identical to AF53_03513	Proteobacteria	-	-	-	-	-	-	-
AB868_00311	42-294	211759	Serratia marcescens subsp marcescens	AB868_00311-42_294-211759-Serratia_marcescens_-Proteobacteria		Proteobacteria	-	-	-	-	-	-	-
AN698_15905	42-294	211759	Serratia marcescens subsp marcescens		removed: identical to AB188_10665	Proteobacteria	-	-	-	-	-	-	-
GSMA_00112	42-294	911022	Serratia marcescens subsp marcescens ATCC 13880		removed: identical to DP21_4749	Proteobacteria	-	-	-	-	-	-	-
SMDB11_0021	42-294	273526	Serratia marcescens subsp marcescens Db11		removed: identical to IY40_02370	Proteobacteria	-	-	-	-	-	-	-
AN694_28990	42-146	211759	Serratia marcescens subsp marcescens GCA 001317205		removed: more than 50% gaps/ambiguity	Proteobacteria	-	-	-	-	-	-	-
F518_04323	41-292	1263833	Serratia marcescens VGH107	F518_04323-41_292-1263833-Serratia_marcescens_-Proteobacteria		Proteobacteria	-	-	-	-	-	-	-
F518_10172	43-295	1263833	Serratia marcescens VGH107		removed: identical to SERRSCBI_03165	Proteobacteria	-	-	-	-	-	-	-
SMWW4_v1c06950	43-295	435998	Serratia marcescens WW4		removed: identical to ABA78_03815	Proteobacteria	-	-	-	-	-	-	-
JL05_04330	43-295	458197	Serratia nematodiphila	JL05_04330-43_295-458197-Serratia_nematodiphi-Proteobacteria		Proteobacteria	-	-	-	-	-	-	-
sch_03365	42-294	82996	Serratia plymuthica	sch_03365-42_294-82996-Serratia_plymuthica-Proteobacteria		Proteobacteria	-	-	-	-	-	-	-
SOD_c05750	42-294	682634	Serratia plymuthica 4Rx13		removed: identical to sch_03365	Proteobacteria	-	-	-	-	-	-	-
B194_0637	42-294	1206776	Serratia plymuthica A30	B194_0637-42_294-1206776-Serratia_plymuthica_-Proteobacteria		Proteobacteria	-	-	-	-	-	-	-
SerAS9_0643	42-294	768492	Serratia plymuthica AS9		removed: identical to SerAS12_0643	Proteobacteria	-	-	-	-	-	-	-
Q5A_02885	42-294	1154756	Serratia plymuthica PRI 2C	Q5A_02885-42_294-1154756-Serratia_plymuthica_-Proteobacteria		Proteobacteria	-	-	-	-	-	-	-
M621_03035	42-294	1348660	Serratia plymuthica S13		removed: identical to SOD_c05750	Proteobacteria	-	-	-	-	-	-	-
Spro_0703	16-268	399741	Serratia proteamaculans strain 568	Spro_0703-16_268-399741-Serratia_proteamacul-Proteobacteria		Proteobacteria	-	-	-	-	-	-	-
SerAS12_0643	42-294	768490	Serratia sp AS12	SerAS12_0643-42_294-768490-Serratia_sp_AS12-Proteobacteria		Proteobacteria	-	-	-	-	-	-	-
SerAS13_0643	42-294	768493	Serratia sp AS13		removed: identical to SerAS9_0643	Proteobacteria	-	-	-	-	-	-	-
L085_00785	43-295	1327989	Serratia sp FS14		removed: identical to LG59_4541	Proteobacteria	-	-	-	-	-	-	-
SERRSCBI_03165	2-254	488142	Serratia sp SCBI	SERRSCBI_03165-2_254-488142-Serratia_sp_SCBI-Proteobacteria		Proteobacteria	-	-	-	-	-	-	-
ABA78_03815	43-295	1656220	Serratia sp TEL		removed: identical to MC48_05955	Proteobacteria	-	-	-	-	-	-	-
LG59_4541	43-295	300181	Serratia ureilytica		removed: identical to SMWW4_v1c06950	Proteobacteria	-	-	-	-	-	-	-
SETTUDRAFT_42150	187-291	671987	Setosphaeria turcica Et28A		removed: more than 50% gaps/ambiguity	Dothideomycetes	-	-	-	-	-	-	-
SETTUDRAFT_42150	312-478	671987	Setosphaeria turcica Et28A		removed: more than 50% gaps/ambiguity	Dothideomycetes	-	-	-	-	-	-	-
SETTUDRAFT_152948	24-278	671987	Setosphaeria turcica Et28A	SETTUDRAFT_152948-24_278-671987-Setosphaeria_turcica-Dothideomycetes		Dothideomycetes	-	1.4e-27	4.6e-08	-	-	-	-
SETTUDRAFT_29869	40-308	671987	Setosphaeria turcica Et28A	SETTUDRAFT_29869-40_308-671987-Setosphaeria_turcica-Dothideomycetes		Dothideomycetes	-	-	-	-	-	-	-
SETTUDRAFT_37299	99-364	671987	Setosphaeria turcica Et28A	SETTUDRAFT_37299-99_364-671987-Setosphaeria_turcica-Dothideomycetes		Dothideomycetes	-	-	-	5.7e-17	-	-	-
SPAPADRAFT_135460	164-430	619300	Spathaspora passalidarum NRRL Y 27907	SPAPADRAFT_135460-164_430-619300-Spathaspora_passalid-Saccharomycotina		Saccharomycotina	-	-	-	-	-	-	-
M422DRAFT_170957	7-273	990650	Sphaerobolus stellatus SS14	M422DRAFT_170957-7_273-990650-Sphaerobolus_stellat-Basidiomycota		Basidiomycota	1.9e-31	-	-	-	-	-	-
M422DRAFT_779977	114-381	990650	Sphaerobolus stellatus SS14	M422DRAFT_779977-114_381-990650-Sphaerobolus_stellat-Basidiomycota		Basidiomycota	1.2e-31	-	-	-	-	-	-
SEPMUDRAFT_150211	83-346	692275	Sphaerulina musiva strain SO2202	SEPMUDRAFT_150211-83_346-692275-Sphaerulina_musiva_s-Dothideomycetes		Dothideomycetes	6.7e-23	-	-	-	-	-	-
SEPMUDRAFT_48906	57-311	692275	Sphaerulina musiva strain SO2202	SEPMUDRAFT_48906-57_311-692275-Sphaerulina_musiva_s-Dothideomycetes		Dothideomycetes	-	-	-	-	-	-	-
SPPG_08251	188-305	645134	Spizellomyces punctatus DAOM BR117		removed: more than 50% gaps/ambiguity	other_Fungi	-	-	-	-	-	-	1.6e-49
SPPG_08251	353-499	645134	Spizellomyces punctatus DAOM BR117		removed: more than 50% gaps/ambiguity	other_Fungi	-	-	-	-	-	-	1.6e-49
TW65_00971	40-307	183478	Stemphylium lycopersici	TW65_00971-40_307-183478-Stemphylium_lycopers-Dothideomycetes		Dothideomycetes	-	-	-	-	-	-	-
TW65_01896	187-452	183478	Stemphylium lycopersici	TW65_01896-187_452-183478-Stemphylium_lycopers-Dothideomycetes		Dothideomycetes	-	-	-	-	-	-	-
TW65_07065	58-322	183478	Stemphylium lycopersici	TW65_07065-58_322-183478-Stemphylium_lycopers-Dothideomycetes		Dothideomycetes	1.3e-05	-	-	-	-	-	-
STIAU_2745	42-286	378806	Stigmatella aurantiaca strain DW4 3 1		removed: failed IQ-TREE composition chi2 test (p-value<5%; df=19)	Proteobacteria	-	-	-	-	-	-	-
DC74_1046	42-290	68570	Streptomyces albulus		removed: failed IQ-TREE composition chi2 test (p-value<5%; df=19)	Actinobacteria	-	-	-	-	-	-	-
K530_20981	43-290	1316445	Streptomyces albulus CCRC 11814		removed: identical to SAZ_05705	Actinobacteria	-	-	-	-	-	-	-
P354_00445	43-290	1395572	Streptomyces albulus PD 1		removed: identical to K530_20981	Actinobacteria	-	-	-	-	-	-	-
SAZ_05705	43-290	1434306	Streptomyces albulus ZPM		removed: failed IQ-TREE composition chi2 test (p-value<5%; df=19)	Actinobacteria	-	-	-	-	-	-	-
SLNWT_6358	43-293	1888	Streptomyces albus strain ATCC 21838 DSM 41398 FERM P 419 JCM 4703 NBRC 107858		removed: failed IQ-TREE composition chi2 test (p-value<5%; df=19)	Actinobacteria	-	-	-	-	-	-	-
SU9_25399	47-284	1160718	Streptomyces auratus AGR0001		removed: failed IQ-TREE composition chi2 test (p-value<5%; df=19)	Actinobacteria	-	-	-	-	-	-	-
HS99_13905	42-280	1894	Streptomyces aureofaciens		removed: failed IQ-TREE composition chi2 test (p-value<5%; df=19)	Actinobacteria	-	-	-	-	-	-	-
HS99_15085	38-284	1894	Streptomyces aureofaciens		removed: failed IQ-TREE composition chi2 test (p-value<5%; df=19)	Actinobacteria	-	-	-	-	-	-	-
ADK78_15195	71-317	1894	Streptomyces aureofaciens GCA 001270665		removed: identical to DF17_24815	Actinobacteria	-	-	-	-	-	-	-
AC230_19795	41-290	1678637	Streptomyces caatingaensis	AC230_19795-41_290-1678637-Streptomyces_caating-Actinobacteria		Actinobacteria	-	-	-	-	-	-	-
AC230_24805	31-277	1678637	Streptomyces caatingaensis		removed: failed IQ-TREE composition chi2 test (p-value<5%; df=19)	Actinobacteria	-	-	-	-	-	-	-
ADL29_40075	47-288	66876	Streptomyces chattanoogensis		removed: failed IQ-TREE composition chi2 test (p-value<5%; df=19)	Actinobacteria	-	-	-	-	-	-	-
ADK74_17035	43-289	249567	Streptomyces decoyicus		removed: failed IQ-TREE composition chi2 test (p-value<5%; df=19)	Actinobacteria	-	-	-	-	-	-	-
ADK76_04145	66-305	35619	Streptomyces griseoflavus		removed: failed IQ-TREE composition chi2 test (p-value<5%; df=19)	Actinobacteria	-	-	-	-	-	-	-
ADK76_00645	44-289	35619	Streptomyces griseoflavus		removed: failed IQ-TREE composition chi2 test (p-value<5%; df=19)	Actinobacteria	-	-	-	-	-	-	-
SSOG_08736	40-288	457427	Streptomyces himastatinicus ATCC 53653		removed: failed IQ-TREE composition chi2 test (p-value<5%; df=19)	Actinobacteria	-	-	-	-	-	-	-
ABB07_17555	45-291	665007	Streptomyces incarnatus		removed: failed IQ-TREE composition chi2 test (p-value<5%; df=19)	Actinobacteria	-	-	-	-	-	-	-
SIRAN539	44-290	576784	Streptomyces iranensis		removed: failed IQ-TREE composition chi2 test (p-value<5%; df=19)	Actinobacteria	-	-	-	-	-	-	-
T261_7381	47-287	1403539	Streptomyces lydicus A02		removed: failed IQ-TREE composition chi2 test (p-value<5%; df=19)	Actinobacteria	-	-	-	-	-	-	-
H340_22356	46-288	1223523	Streptomyces mobaraensis NBRC 13819 DSM 40847	H340_22356-46_288-1223523-Streptomyces_mobarae-Actinobacteria		Actinobacteria	-	-	-	-	-	-	-
H340_26661	40-288	1223523	Streptomyces mobaraensis NBRC 13819 DSM 40847		removed: failed IQ-TREE composition chi2 test (p-value<5%; df=19)	Actinobacteria	-	-	-	-	-	-	-
SNA_24020	34-281	1240678	Streptomyces natalensis ATCC 27448		removed: failed IQ-TREE composition chi2 test (p-value<5%; df=19)	Actinobacteria	-	-	-	-	-	-	-
M271_02550	44-291	1343740	Streptomyces rapamycinicus NRRL 5491		removed: failed IQ-TREE composition chi2 test (p-value<5%; df=19)	Actinobacteria	-	-	-	-	-	-	-
DF18_06215	71-317	1927	Streptomyces rimosus	DF18_06215-71_317-1927-Streptomyces_rimosus-Actinobacteria		Actinobacteria	-	-	-	-	-	-	-
DF18_12745	44-287	1927	Streptomyces rimosus		removed: failed IQ-TREE composition chi2 test (p-value<5%; df=19)	Actinobacteria	-	-	-	-	-	-	-
DF17_24815	71-317	1927	Streptomyces rimosus GCA 000707945		removed: identical to ADK45_03750	Actinobacteria	-	-	-	-	-	-	-
DF17_07915	44-286	1927	Streptomyces rimosus GCA 000707945		removed: identical to V519_27165	Actinobacteria	-	-	-	-	-	-	-
V519_27165	44-286	1421017	Streptomyces rimosus R6 500		removed: failed IQ-TREE composition chi2 test (p-value<5%; df=19)	Actinobacteria	-	-	-	-	-	-	-
V519_25255	71-317	1421017	Streptomyces rimosus R6 500	V519_25255-71_317-1421017-Streptomyces_rimosus-Actinobacteria		Actinobacteria	-	-	-	-	-	-	-
ADK70_14500	71-317	1464079	Streptomyces rimosus subsp pseudoverticillatus	ADK70_14500-71_317-1464079-Streptomyces_rimosus-Actinobacteria		Actinobacteria	-	-	-	-	-	-	-
ADK70_39510	47-289	1464079	Streptomyces rimosus subsp pseudoverticillatus		removed: failed IQ-TREE composition chi2 test (p-value<5%; df=19)	Actinobacteria	-	-	-	-	-	-	-
SRIM_04373	44-289	1265868	Streptomyces rimosus subsp rimosus ATCC 10970		removed: failed IQ-TREE composition chi2 test (p-value<5%; df=19)	Actinobacteria	-	-	-	-	-	-	-
SRIM_06738	71-317	1265868	Streptomyces rimosus subsp rimosus ATCC 10970		removed: identical to ADK84_17685	Actinobacteria	-	-	-	-	-	-	-
ADK43_26325	71-314	132474	Streptomyces rimosus subsp rimosus GCA 001279065		removed: failed IQ-TREE composition chi2 test (p-value<5%; df=19)	Actinobacteria	-	-	-	-	-	-	-
ADK43_28665	44-289	132474	Streptomyces rimosus subsp rimosus GCA 001279065		removed: failed IQ-TREE composition chi2 test (p-value<5%; df=19)	Actinobacteria	-	-	-	-	-	-	-
ADK45_03750	71-317	132474	Streptomyces rimosus subsp rimosus GCA 001279075		removed: identical to V519_25255	Actinobacteria	-	-	-	-	-	-	-
M878_10270	44-287	1352936	Streptomyces roseochromogenus subsp oscitans DS 12 976		removed: failed IQ-TREE composition chi2 test (p-value<5%; df=19)	Actinobacteria	-	-	-	-	-	-	-
GZL_02117	49-298	1262452	Streptomyces sp 769	GZL_02117-49_298-1262452-Streptomyces_sp_769-Actinobacteria		Actinobacteria	-	-	-	-	-	-	-
GZL_07546	43-290	1262452	Streptomyces sp 769		removed: failed IQ-TREE composition chi2 test (p-value<5%; df=19)	Actinobacteria	-	-	-	-	-	-	-
ADL00_07535	47-287	1519489	Streptomyces sp AS58	ADL00_07535-47_287-1519489-Streptomyces_sp_AS58-Actinobacteria		Actinobacteria	-	-	-	-	-	-	-
TPA0598_07_07310	43-286	1546107	Streptomyces sp NBRC 110027		removed: failed IQ-TREE composition chi2 test (p-value<5%; df=19)	Actinobacteria	-	-	-	-	-	-	-
TPA0598_03_02350	39-278	1546107	Streptomyces sp NBRC 110027		removed: failed IQ-TREE composition chi2 test (p-value<5%; df=19)	Actinobacteria	-	-	-	-	-	-	-
ADL04_02835	42-288	1519493	Streptomyces sp NRRL B 3648		removed: failed IQ-TREE composition chi2 test (p-value<5%; df=19)	Actinobacteria	-	-	-	-	-	-	-
ADK86_28295	66-305	1519475	Streptomyces sp NRRL F 5755		removed: failed IQ-TREE composition chi2 test (p-value<5%; df=19)	Actinobacteria	-	-	-	-	-	-	-
ADK86_29250	44-287	1519475	Streptomyces sp NRRL F 5755		removed: failed IQ-TREE composition chi2 test (p-value<5%; df=19)	Actinobacteria	-	-	-	-	-	-	-
VR45_30035	33-272	1609133	Streptomyces sp NRRL S 495		removed: identical to ADK60_36060	Actinobacteria	-	-	-	-	-	-	-
ADK84_17685	71-317	1519473	Streptomyces sp NRRL WC 3701		removed: identical to ADK78_15195	Actinobacteria	-	-	-	-	-	-	-
QR97_12255	45-291	1577075	Streptomyces sp PBH53		removed: failed IQ-TREE composition chi2 test (p-value<5%; df=19)	Actinobacteria	-	-	-	-	-	-	-
Z951_41545	38-284	1158056	Streptomyces sp PRh5		removed: failed IQ-TREE composition chi2 test (p-value<5%; df=19)	Actinobacteria	-	-	-	-	-	-	-
ADK60_36060	23-262	1415562	Streptomyces sp XY431	ADK60_36060-23_262-1415562-Streptomyces_sp_XY43-Actinobacteria		Actinobacteria	-	-	-	-	-	-	-
ADK38_04310	50-298	67373	Streptomyces varsoviensis		removed: failed IQ-TREE composition chi2 test (p-value<5%; df=19)	Actinobacteria	-	-	-	-	-	-	-
ACM01_09810	53-300	1938	Streptomyces viridochromogenes		removed: failed IQ-TREE composition chi2 test (p-value<5%; df=19)	Actinobacteria	-	-	-	-	-	-	-
ADK35_32595	53-300	1938	Streptomyces viridochromogenes GCA 001270495		removed: failed IQ-TREE composition chi2 test (p-value<5%; df=19)	Actinobacteria	-	-	-	-	-	-	-
STVIR_7622	45-290	1160705	Streptomyces viridochromogenes Tue57		removed: failed IQ-TREE composition chi2 test (p-value<5%; df=19)	Actinobacteria	-	-	-	-	-	-	-
SZN_09808	44-282	700597	Streptomyces zinciresistens K42		removed: failed IQ-TREE composition chi2 test (p-value<5%; df=19)	Actinobacteria	-	-	-	-	-	-	-
PISL3812_02611	52-304	28573	Talaromyces islandicus	PISL3812_02611-52_304-28573-Talaromyces_islandic-Eurotiomycetes		Eurotiomycetes	-	-	-	-	-	-	-
PISL3812_06189	65-332	28573	Talaromyces islandicus	PISL3812_06189-65_332-28573-Talaromyces_islandic-Eurotiomycetes		Eurotiomycetes	1e-25	-	-	-	-	-	-
PISL3812_07143	71-334	28573	Talaromyces islandicus	PISL3812_07143-71_334-28573-Talaromyces_islandic-Eurotiomycetes		Eurotiomycetes	-	6.3e-27	5.4e-08	-	-	-	-
PMAA_034290	41-303	441960	Talaromyces marneffei ATCC 18224	PMAA_034290-41_303-441960-Talaromyces_marneffe-Eurotiomycetes		Eurotiomycetes	-	-	-	-	-	-	-
PMAA_065940	71-329	441960	Talaromyces marneffei ATCC 18224	PMAA_065940-71_329-441960-Talaromyces_marneffe-Eurotiomycetes		Eurotiomycetes	-	2.3e-30	3.6e-09	-	-	-	-
PMAA_080180	81-342	441960	Talaromyces marneffei ATCC 18224	PMAA_080180-81_342-441960-Talaromyces_marneffe-Eurotiomycetes		Eurotiomycetes	8.5e-16	-	-	-	-	-	-
PMAA_034320	121-384	441960	Talaromyces marneffei ATCC 18224		removed: identical to GQ26_0051540	Eurotiomycetes	-	-	-	-	-	-	-
GQ26_0051540	121-384	1077442	Talaromyces marneffei PM1	GQ26_0051540-121_384-1077442-Talaromyces_marneffe-Eurotiomycetes		Eurotiomycetes	-	-	-	-	-	-	-
GQ26_0310120	63-300	1077442	Talaromyces marneffei PM1	GQ26_0310120-63_300-1077442-Talaromyces_marneffe-Eurotiomycetes		Eurotiomycetes	-	1.1e-20	6.3e-08	-	-	-	-
GQ26_0051510	41-303	1077442	Talaromyces marneffei PM1		removed: identical to PMAA_034290	Eurotiomycetes	-	-	-	-	-	-	-
TSTA_011360	66-327	441959	Talaromyces stipitatus ATCC 10500	TSTA_011360-66_327-441959-Talaromyces_stipitat-Eurotiomycetes		Eurotiomycetes	-	1.9e-26	1.4e-10	-	-	-	-
TSTA_063220	118-381	441959	Talaromyces stipitatus ATCC 10500	TSTA_063220-118_381-441959-Talaromyces_stipitat-Eurotiomycetes		Eurotiomycetes	-	-	-	-	-	-	-
TSTA_063250	41-303	441959	Talaromyces stipitatus ATCC 10500	TSTA_063250-41_303-441959-Talaromyces_stipitat-Eurotiomycetes		Eurotiomycetes	-	-	-	-	-	-	-
TBLA_0A02470	194-453	1071380	Tetrapisispora blattae CBS 6284	TBLA_0A02470-194_453-1071380-Tetrapisispora_blatt-Saccharomycotina		Saccharomycotina	-	-	-	-	-	-	-
TPHA_0E02100	184-446	1071381	Tetrapisispora phaffii CBS 4417	TPHA_0E02100-184_446-1071381-Tetrapisispora_phaff-Saccharomycotina		Saccharomycotina	-	-	-	-	-	-	-
TOL_3184	62-313	1298593	Thalassolituus oleivorans MIL 1	TOL_3184-62_313-1298593-Thalassolituus_oleiv-Proteobacteria		Proteobacteria	-	-	-	-	-	-	-
R615_14970	62-313	1208320	Thalassolituus oleivorans R6 15		removed: identical to TOL_3184	Proteobacteria	-	-	-	-	-	-	-
SG35_15640	29-286	485447	Thalassomonas actiniarum	SG35_15640-29_286-485447-Thalassomonas_actini-Proteobacteria		Proteobacteria	2.2e-32	-	-	-	-	-	-
SG35_15650	46-299	485447	Thalassomonas actiniarum	SG35_15650-46_299-485447-Thalassomonas_actini-Proteobacteria		Proteobacteria	-	-	-	-	-	-	-
SG34_19955	29-287	137584	Thalassomonas viridans	SG34_19955-29_287-137584-Thalassomonas_virida-Proteobacteria		Proteobacteria	2.4e-30	-	-	-	-	-	-
SG34_19965	46-300	137584	Thalassomonas viridans	SG34_19965-46_300-137584-Thalassomonas_virida-Proteobacteria		Proteobacteria	-	-	-	-	-	-	-
TD95_003224	68-326	72032	Thielaviopsis punctulata	TD95_003224-68_326-72032-Thielaviopsis_punctu-Sordariomycetes		Sordariomycetes	8.4e-29	-	-	-	-	-	-
K437DRAFT_255966	240-485	1037660	Tilletiaria anomala UBC 951	K437DRAFT_255966-240_485-1037660-Tilletiaria_anomala_-Basidiomycota		Basidiomycota	-	-	-	-	-	-	-
TOPH_06674	80-343	1163406	Tolypocladium ophioglossoides CBS 100239	TOPH_06674-80_343-1163406-Tolypocladium_ophiog-Sordariomycetes		Sordariomycetes	1.2e-23	-	-	-	-	-	-
VHEMI10294	15-203	1531966	Torrubiella hemipterigena		removed: more than 50% gaps/ambiguity	Sordariomycetes	-	-	-	-	-	-	-
VHEMI00313	91-354	1531966	Torrubiella hemipterigena	VHEMI00313-91_354-1531966-Torrubiella_hemipter-Sordariomycetes		Sordariomycetes	2.8e-25	-	-	-	-	-	-
VHEMI01026	173-436	1531966	Torrubiella hemipterigena	VHEMI01026-173_436-1531966-Torrubiella_hemipter-Sordariomycetes		Sordariomycetes	-	-	-	-	-	-	-
VHEMI08329	87-350	1531966	Torrubiella hemipterigena	VHEMI08329-87_350-1531966-Torrubiella_hemipter-Sordariomycetes		Sordariomycetes	3.3e-21	-	-	-	-	-	-
TDEL_0A03580	199-463	4950	Torulaspora delbrueckii strain ATCC 10662 CBS 1146 NBRC 0425 NCYC 2629 NRRL Y 866	TDEL_0A03580-199_463-4950-Torulaspora_delbruec-Saccharomycotina		Saccharomycotina	-	-	-	-	-	-	-
TRIATDRAFT_297812	58-267	452589	Trichoderma atroviride IMI 206040		removed: more than 50% gaps/ambiguity	Sordariomycetes	-	-	-	-	-	-	-
TRIATDRAFT_189857	27-281	452589	Trichoderma atroviride IMI 206040	TRIATDRAFT_189857-27_281-452589-Trichoderma_atroviri-Sordariomycetes		Sordariomycetes	-	-	-	-	-	-	-
TRIATDRAFT_34174	51-307	452589	Trichoderma atroviride IMI 206040	TRIATDRAFT_34174-51_307-452589-Trichoderma_atroviri-Sordariomycetes		Sordariomycetes	4.6e-23	-	-	-	-	-	-
TRIATDRAFT_35063	45-307	452589	Trichoderma atroviride IMI 206040	TRIATDRAFT_35063-45_307-452589-Trichoderma_atroviri-Sordariomycetes		Sordariomycetes	-	-	-	-	-	-	-
TRIATDRAFT_47858	32-293	452589	Trichoderma atroviride IMI 206040	TRIATDRAFT_47858-32_293-452589-Trichoderma_atroviri-Sordariomycetes		Sordariomycetes	2.3e-25	-	-	-	-	-	-
TRIATDRAFT_88424	81-342	452589	Trichoderma atroviride IMI 206040	TRIATDRAFT_88424-81_342-452589-Trichoderma_atroviri-Sordariomycetes		Sordariomycetes	4.1e-27	-	-	-	-	-	-
THAR02_04980	81-343	5544	Trichoderma harzianum	THAR02_04980-81_343-5544-Trichoderma_harzianu-Sordariomycetes		Sordariomycetes	7.6e-24	-	-	-	-	-	-
THAR02_05031	61-321	5544	Trichoderma harzianum	THAR02_05031-61_321-5544-Trichoderma_harzianu-Sordariomycetes		Sordariomycetes	-	5.1e-25	2.3e-13	-	-	-	-
THAR02_09425	144-400	5544	Trichoderma harzianum	THAR02_09425-144_400-5544-Trichoderma_harzianu-Sordariomycetes		Sordariomycetes	-	-	-	-	-	-	-
TRIREDRAFT_69881	80-348	431241	Trichoderma reesei QM6a	TRIREDRAFT_69881-80_348-431241-Trichoderma_reesei_Q-Sordariomycetes		Sordariomycetes	1.8e-23	-	-	-	-	-	-
M419DRAFT_91479	80-341	1344414	Trichoderma reesei RUT C 30	M419DRAFT_91479-80_341-1344414-Trichoderma_reesei_R-Sordariomycetes		Sordariomycetes	4.9e-24	-	-	-	-	-	-
TRIVIDRAFT_187811	32-295	413071	Trichoderma virens Gv29 8	TRIVIDRAFT_187811-32_295-413071-Trichoderma_virens_G-Sordariomycetes		Sordariomycetes	8e-15	-	-	-	-	-	-
TRIVIDRAFT_28177	33-289	413071	Trichoderma virens Gv29 8	TRIVIDRAFT_28177-33_289-413071-Trichoderma_virens_G-Sordariomycetes		Sordariomycetes	-	-	-	-	-	-	-
TRIVIDRAFT_45334	50-303	413071	Trichoderma virens Gv29 8	TRIVIDRAFT_45334-50_303-413071-Trichoderma_virens_G-Sordariomycetes		Sordariomycetes	-	-	-	-	-	-	-
TEQG_08700	67-324	559882	Trichophyton equinum CBS 127 97	TEQG_08700-67_324-559882-Trichophyton_equinum-Eurotiomycetes		Eurotiomycetes	-	5.3e-24	1.8e-14	-	-	-	-
H101_03591	67-324	1215336	Trichophyton interdigitale H6	H101_03591-67_324-1215336-Trichophyton_interdi-Eurotiomycetes		Eurotiomycetes	-	4e-24	2.8e-14	-	-	-	-
H109_00003	67-324	1215338	Trichophyton interdigitale MR816	H109_00003-67_324-1215338-Trichophyton_interdi-Eurotiomycetes		Eurotiomycetes	-	4e-24	2.8e-14	-	-	-	-
H102_00004	67-327	1215328	Trichophyton rubrum CBS 100081		removed: identical to H106_00005	Eurotiomycetes	-	1.8e-23	1.7e-15	-	-	-	-
TERG_12721	67-327	559305	Trichophyton rubrum CBS 118892	TERG_12721-67_327-559305-Trichophyton_rubrum_-Eurotiomycetes		Eurotiomycetes	-	6.1e-24	-	-	-	-	-
H107_00005	67-327	1215334	Trichophyton rubrum CBS 202 88		removed: identical to H112_00005	Eurotiomycetes	-	1.8e-23	1.7e-15	-	-	-	-
H103_00004	67-327	1215330	Trichophyton rubrum CBS 288 86		removed: identical to H100_00005	Eurotiomycetes	-	1.8e-23	1.7e-15	-	-	-	-
H104_00004	67-327	1215329	Trichophyton rubrum CBS 289 86		removed: identical to H110_00004	Eurotiomycetes	-	1.8e-23	1.7e-15	-	-	-	-
H106_00005	67-327	1215332	Trichophyton rubrum CBS 735 88		removed: identical to TERG_12721	Eurotiomycetes	-	1.8e-23	1.7e-15	-	-	-	-
H112_00005	67-327	1215335	Trichophyton rubrum D6		removed: identical to H104_00004	Eurotiomycetes	-	1.8e-23	1.7e-15	-	-	-	-
H110_00004	67-327	1215339	Trichophyton rubrum MR1448		removed: identical to H103_00004	Eurotiomycetes	-	1.8e-23	1.7e-15	-	-	-	-
H113_00004	67-327	1215341	Trichophyton rubrum MR1459		removed: identical to H105_00005	Eurotiomycetes	-	1.8e-23	1.7e-15	-	-	-	-
H100_00005	67-327	1215337	Trichophyton rubrum MR850		removed: identical to H102_00004	Eurotiomycetes	-	1.8e-23	1.7e-15	-	-	-	-
H105_00005	67-327	1215331	Trichophyton soudanense CBS 452 61		removed: identical to H107_00005	Eurotiomycetes	-	1.8e-23	1.7e-15	-	-	-	-
TRV_04722	67-327	663202	Trichophyton verrucosum HKI 0517	TRV_04722-67_327-663202-Trichophyton_verruco-Eurotiomycetes		Eurotiomycetes	-	3.1e-24	5.7e-13	-	-	-	-
A1Q1_03307	89-355	1186058	Trichosporon asahii var asahii CBS 2479	A1Q1_03307-89_355-1186058-Trichosporon_asahii_-Basidiomycota		Basidiomycota	-	-	-	-	-	-	-
A1Q2_00157	89-355	1220162	Trichosporon asahii var asahii strain CBS 8904	A1Q2_00157-89_355-1220162-Trichosporon_asahii_-Basidiomycota		Basidiomycota	-	-	-	-	-	-	-
Tpau_3777	3-244	521096	Tsukamurella paurometabola DSM 20162		removed: failed IQ-TREE composition chi2 test (p-value<5%; df=19)	Actinobacteria	-	-	-	-	-	-	-
UREG_00551	182-469	336963	Uncinocarpus reesii 1704	UREG_00551-182_469-336963-Uncinocarpus_reesii_-Eurotiomycetes		Eurotiomycetes	-	-	-	-	-	-	-
UREG_02862	64-328	336963	Uncinocarpus reesii 1704	UREG_02862-64_328-336963-Uncinocarpus_reesii_-Eurotiomycetes		Eurotiomycetes	3.3e-25	-	-	-	-	-	-
UREG_04912	169-440	336963	Uncinocarpus reesii 1704	UREG_04912-169_440-336963-Uncinocarpus_reesii_-Eurotiomycetes		Eurotiomycetes	-	-	-	-	-	-	-
UV8b_2641	214-483	1159556	Ustilaginoidea virens		removed: identical to UVI_046130	Sordariomycetes	-	-	-	-	-	-	-
UV8b_7773	65-328	1159556	Ustilaginoidea virens	UV8b_7773-65_328-1159556-Ustilaginoidea_viren-Sordariomycetes		Sordariomycetes	1.1e-24	-	-	-	-	-	-
UVI_034320	2-140	1159556	Ustilaginoidea virens GCA 000965225		removed: more than 50% gaps/ambiguity	Sordariomycetes	3.7e-25	-	-	-	-	-	-
UVI_034310	65-142	1159556	Ustilaginoidea virens GCA 000965225		removed: more than 50% gaps/ambiguity	Sordariomycetes	-	-	-	-	-	-	-
UVI_046130	52-321	1159556	Ustilaginoidea virens GCA 000965225	UVI_046130-52_321-1159556-Ustilaginoidea_viren-Sordariomycetes		Sordariomycetes	-	-	-	-	-	-	-
Kpol_364p10	196-455	436907	Vanderwaltozyma polyspora DSM 70294	Kpol_364p10-196_455-436907-Vanderwaltozyma_poly-Saccharomycotina		Saccharomycotina	-	-	-	-	-	-	-
VDBG_02607	69-312	526221	Verticillium alfalfae VaMs 102	VDBG_02607-69_312-526221-Verticillium_alfalfa-Sordariomycetes		Sordariomycetes	-	3.4e-24	7.3e-08	-	-	-	-
VDBG_03512	64-327	526221	Verticillium alfalfae VaMs 102	VDBG_03512-64_327-526221-Verticillium_alfalfa-Sordariomycetes		Sordariomycetes	-	-	-	-	-	-	-
VDAG_JR2_Chr6g01090	69-330	1202531	Verticillium dahliae JR2	VDAG_JR2_Chr6g01090-69_330-1202531-Verticillium_dahliae-Sordariomycetes		Sordariomycetes	-	2.6e-25	6.9e-10	-	-	-	-
VDAG_09802	69-307	498257	Verticillium dahliae VdLs 17	VDAG_09802-69_307-498257-Verticillium_dahliae-Sordariomycetes		Sordariomycetes	-	2.4e-25	2.1e-08	-	-	-	-
BN1708_014100	69-336	100787	Verticillium longisporum	BN1708_014100-69_336-100787-Verticillium_longisp-Sordariomycetes		Sordariomycetes	-	4.4e-26	1.3e-08	-	-	-	-
BN1708_016451	2-256	100787	Verticillium longisporum	BN1708_016451-2_256-100787-Verticillium_longisp-Sordariomycetes		Sordariomycetes	4.2e-27	-	-	-	-	-	-
BN1723_004920	1-243	100787	Verticillium longisporum	BN1723_004920-1_243-100787-Verticillium_longisp-Sordariomycetes		Sordariomycetes	3.9e-27	-	-	-	-	-	-
BN1723_011043	69-330	100787	Verticillium longisporum	BN1723_011043-69_330-100787-Verticillium_longisp-Sordariomycetes		Sordariomycetes	-	5.6e-22	1.1e-08	-	-	-	-
BN1723_008698	64-115	100787	Verticillium longisporum		removed: failed IQ-TREE composition chi2 test (p-value<5%; df=19)	Sordariomycetes	4.7e-23	-	-	-	-	-	-
BN1723_008698	112-277	100787	Verticillium longisporum		removed: failed IQ-TREE composition chi2 test (p-value<5%; df=19)	Sordariomycetes	4.7e-23	-	-	-	-	-	-
BN1708_004850	69-330	100787	Verticillium longisporum		removed: identical to BN1723_006873	Sordariomycetes	-	8e-26	2.6e-08	-	-	-	4.9e-11
BN1723_006873	69-330	100787	Verticillium longisporum		removed: identical to VDAG_JR2_Chr6g01090	Sordariomycetes	-	8.1e-26	2.7e-08	-	-	-	3.3e-12
BN1708_006888	64-139	100787	Verticillium longisporum		removed: more than 50% gaps/ambiguity	Sordariomycetes	2.5e-25	-	-	-	-	-	-
BN1708_006888	136-305	100787	Verticillium longisporum		removed: more than 50% gaps/ambiguity	Sordariomycetes	2.5e-25	-	-	-	-	-	-
VCA_001546	35-290	593585	Vibrio albensis VL426		removed: identical to F546_06730	Proteobacteria	1.1e-10	-	-	-	-	-	-
VAA_02645	36-285	882102	Vibrio anguillarum 775	VAA_02645-36_285-882102-Vibrio_anguillarum_7-Proteobacteria		Proteobacteria	-	-	-	-	-	-	-
VCG_002120	35-290	592313	Vibrio cholerae 12129 1		removed: failed IQ-TREE composition chi2 test (p-value<5%; df=19)	Proteobacteria	1.3e-10	-	-	-	-	-	-
A55_2160	35-290	412966	Vibrio cholerae 1587		removed: identical to VCHC49A2_3000	Proteobacteria	1.7e-10	-	-	-	-	-	-
M234_05825	35-290	1343738	Vibrio cholerae 2012EL 1759		removed: identical to A33_021862	Proteobacteria	1.3e-10	-	-	-	-	-	-
VC274080_021991	35-290	412614	Vibrio cholerae 2740 80		removed: identical to VCHE46_2111	Proteobacteria	1.6e-10	-	-	-	-	-	-
VC4260B_15450	35-290	1236549	Vibrio cholerae 4260B		removed: identical to VCNEP21113_002357	Proteobacteria	8.9e-11	-	-	-	-	-	-
A59_2034	35-290	417397	Vibrio cholerae 623 39		removed: identical to VCEM1676A_002217	Proteobacteria	2e-10	-	-	-	-	-	-
A33_021862	35-290	404974	Vibrio cholerae AM 19226		removed: identical to XV81_05085	Proteobacteria	1.3e-10	-	-	-	-	-	-
VCE_003215	35-290	417400	Vibrio cholerae B33		removed: identical to VC_1949	Proteobacteria	8.9e-11	-	-	-	-	-	-
VCBJG01_1978	35-290	991997	Vibrio cholerae BJG 01		removed: identical to XV73_03810	Proteobacteria	1.7e-10	-	-	-	-	-	-
VCF_003190	35-290	593587	Vibrio cholerae BX 330286		removed: identical to VCEC0012_002018	Proteobacteria	8.9e-11	-	-	-	-	-	-
VCCP10303_2029	35-290	991990	Vibrio cholerae CP1030 3		removed: identical to VCV52_1915	Proteobacteria	8.9e-11	-	-	-	-	-	-
VCCP10325_2843	35-290	991923	Vibrio cholerae CP1032 5		removed: identical to VCEC0051_002016	Proteobacteria	8.9e-11	-	-	-	-	-	-
VCCP10336_2543	35-290	991924	Vibrio cholerae CP1033 6		removed: identical to VCPCS023_002545	Proteobacteria	8.9e-11	-	-	-	-	-	-
VCCP1035_2455	35-290	991991	Vibrio cholerae CP1035 8		removed: identical to VchoM_01181	Proteobacteria	1.3e-10	-	-	-	-	-	-
VCCP103710_2387	35-290	991992	Vibrio cholerae CP1037 10		removed: identical to AZ32_00800	Proteobacteria	8.9e-11	-	-	-	-	-	-
VCCP1040_2043	35-290	991993	Vibrio cholerae CP1040 13		removed: identical to VCPCS022_002025	Proteobacteria	8.9e-11	-	-	-	-	-	-
VCCP104417_2031	35-290	991994	Vibrio cholerae CP1044 17		removed: identical to VCE_003215	Proteobacteria	8.9e-11	-	-	-	-	-	-
VCCP104619_2966	35-290	991928	Vibrio cholerae CP1046 19		removed: identical to A5C_1979	Proteobacteria	8.9e-11	-	-	-	-	-	-
VCCP1047_1983	35-290	991995	Vibrio cholerae CP1047 20		removed: identical to vcoNHCC006C_002301	Proteobacteria	8.9e-11	-	-	-	-	-	-
VCCP1050_2044	35-290	991996	Vibrio cholerae CP1050 23		removed: identical to VCC_002970	Proteobacteria	8.9e-11	-	-	-	-	-	-
DN37_457	35-290	666	Vibrio cholerae GCA 000736765		removed: identical to ERS013194_00157	Proteobacteria	1.1e-10	-	-	-	-	-	-
DN42_194	35-290	666	Vibrio cholerae GCA 000736775		removed: identical to VCHE25_2930	Proteobacteria	1.3e-10	-	-	-	-	-	-
DN41_950	35-290	666	Vibrio cholerae GCA 000736785		removed: identical to A59_2034	Proteobacteria	2.2e-10	-	-	-	-	-	-
CQB50773	35-290	666	Vibrio cholerae GCA 000736855		removed: identical to ERS013202_01591	Proteobacteria	1.2e-10	-	-	-	-	-	-
EBG00000936596	35-290	666	Vibrio cholerae GCA 000736935		removed: identical to A51_021010	Proteobacteria	9.3e-11	-	-	-	-	-	-
DN30_778	35-290	666	Vibrio cholerae GCA 000736945		removed: identical to DN37_457	Proteobacteria	3.3e-09	-	-	-	-	-	-
DN33_703	35-290	666	Vibrio cholerae GCA 000737005		removed: identical to VCV51_031313	Proteobacteria	1.7e-10	-	-	-	-	-	-
DA89_415	35-290	666	Vibrio cholerae GCA 000737015		removed: identical to DN42_194	Proteobacteria	1.3e-10	-	-	-	-	-	-
DN34_744	35-290	666	Vibrio cholerae GCA 000737025		removed: identical to VCCP1035_2455	Proteobacteria	1.8e-10	-	-	-	-	-	-
IB84_07055	35-290	666	Vibrio cholerae GCA 000765415		removed: identical to VCHC17A2_2442	Proteobacteria	9e-11	-	-	-	-	-	-
NA64_03295	35-102	666	Vibrio cholerae GCA 000786335		removed: more than 50% gaps/ambiguity	Proteobacteria	-	-	-	-	-	-	-
VAA049_928	35-290	666	Vibrio cholerae GCA 000969235		removed: identical to A55_2160	Proteobacteria	1.1e-10	-	-	-	-	-	-
VAB027_2589	35-290	666	Vibrio cholerae GCA 000969265		removed: failed IQ-TREE composition chi2 test (p-value<5%; df=19)	Proteobacteria	1.7e-10	-	-	-	-	-	-
ERS013202_01591	35-290	666	Vibrio cholerae GCA 001246285		removed: identical to VCBJG01_1978	Proteobacteria	1e-09	-	-	-	-	-	-
ERS013205_01569	35-178	666	Vibrio cholerae GCA 001248365		removed: more than 50% gaps/ambiguity	Proteobacteria	-	-	-	-	-	-	-
ERS013210_00109	41-296	666	Vibrio cholerae GCA 001248645		removed: identical to VCHE48_3112	Proteobacteria	9.2e-11	-	-	-	-	-	-
ERS013255_02346	4-250	666	Vibrio cholerae GCA 001250435	ERS013255_02346-4_250-666-Vibrio_cholerae_GCA_-Proteobacteria		Proteobacteria	7.3e-11	-	-	-	-	-	-
ERS013280_00522	35-290	666	Vibrio cholerae GCA 001254095		removed: identical to VAA049_928	Proteobacteria	8.8e-11	-	-	-	-	-	-
ERS013201_00408	35-295	666	Vibrio cholerae GCA 001254395		removed: failed IQ-TREE composition chi2 test (p-value<5%; df=19)	Proteobacteria	3.8e-08	-	-	-	-	-	-
ERS013194_00157	35-290	666	Vibrio cholerae GCA 001256655		removed: identical to VC274080_021991	Proteobacteria	1.6e-10	-	-	-	-	-	-
ERS013200_02181	35-284	666	Vibrio cholerae GCA 001258975		removed: failed IQ-TREE composition chi2 test (p-value<5%; df=19)	Proteobacteria	-	-	-	-	-	-	-
ERS013192_00169	35-290	666	Vibrio cholerae GCA 001259995		removed: identical to DN34_744	Proteobacteria	1.7e-10	-	-	-	-	-	-
ERS013142_00753	35-293	666	Vibrio cholerae GCA 001260075		removed: failed IQ-TREE composition chi2 test (p-value<5%; df=19)	Proteobacteria	9.4e-11	-	-	-	-	-	-
ERS013170_00761	35-290	666	Vibrio cholerae GCA 001260915		removed: identical to DN41_950	Proteobacteria	8e-11	-	-	-	-	-	-
CFW18104	35-290	666	Vibrio cholerae GCA 001292745		removed: identical to VCHC43B1_2824	Proteobacteria	1.8e-10	-	-	-	-	-	-
XV73_03810	35-290	666	Vibrio cholerae GCA 001402415		removed: identical to VCB_002989	Proteobacteria	1.7e-10	-	-	-	-	-	-
XV83_02625	35-290	666	Vibrio cholerae GCA 001402425		removed: failed IQ-TREE composition chi2 test (p-value<5%; df=19)	Proteobacteria	1.2e-10	-	-	-	-	-	-
XM60_05190	35-290	666	Vibrio cholerae GCA 001402435		removed: failed IQ-TREE composition chi2 test (p-value<5%; df=19)	Proteobacteria	1.4e-10	-	-	-	-	-	-
XV81_05085	35-290	666	Vibrio cholerae GCA 001402545		removed: identical to VCHC52A1_2132	Proteobacteria	1.3e-10	-	-	-	-	-	-
XV74_02600	35-290	666	Vibrio cholerae GCA 001411585		removed: identical to EBG00000936596	Proteobacteria	2.3e-10	-	-	-	-	-	-
VCHC02A1_2110	35-290	991948	Vibrio cholerae HC 02A1		removed: identical to VCHC55A1_2129	Proteobacteria	8.7e-11	-	-	-	-	-	-
VCHC02C1_2136	35-290	991949	Vibrio cholerae HC 02C1		removed: identical to VCHC51A1_2030	Proteobacteria	8.7e-11	-	-	-	-	-	-
VCHC06A1_2300	35-290	991950	Vibrio cholerae HC 06A1		removed: identical to VCHC62A1_2292	Proteobacteria	9e-11	-	-	-	-	-	-
VCHC17A1_2162	35-290	991951	Vibrio cholerae HC 17A1		removed: identical to VCHC77A1_2074	Proteobacteria	9e-11	-	-	-	-	-	-
VCHC17A2_2442	35-290	1000952	Vibrio cholerae HC 17A2		removed: identical to VCHC43A1_2929	Proteobacteria	9e-11	-	-	-	-	-	-
VCHC19A1_2293	35-290	991952	Vibrio cholerae HC 19A1		removed: identical to VCHC67A1_02287	Proteobacteria	9e-11	-	-	-	-	-	-
VCHC21A1_1962	35-290	991953	Vibrio cholerae HC 21A1		removed: identical to VCHC40A1_2082	Proteobacteria	9e-11	-	-	-	-	-	-
VCHC22A1_1997	35-290	991954	Vibrio cholerae HC 22A1		removed: identical to VCHC72A2_02295	Proteobacteria	9e-11	-	-	-	-	-	-
VCHC23A1_2945	35-290	991933	Vibrio cholerae HC 23A1		removed: identical to IB84_07055	Proteobacteria	9e-11	-	-	-	-	-	-
VCHC28A1_2289	35-290	991955	Vibrio cholerae HC 28A1		removed: identical to VCHC65A1_02276	Proteobacteria	9e-11	-	-	-	-	-	-
VCHC32A1_2289	35-290	991956	Vibrio cholerae HC 32A1		removed: identical to VCHC42A1_2136	Proteobacteria	9e-11	-	-	-	-	-	-
VCHC36A1_2905	35-290	991934	Vibrio cholerae HC 36A1		removed: identical to VCHC02A1_2110	Proteobacteria	8.7e-11	-	-	-	-	-	-
VCHC37A1_2202	35-290	991958	Vibrio cholerae HC 37A1		removed: identical to VCHC61A1_2834	Proteobacteria	9e-11	-	-	-	-	-	-
VCHC38A1_2016	35-290	991959	Vibrio cholerae HC 38A1		removed: identical to VCHC17A1_2162	Proteobacteria	9e-11	-	-	-	-	-	-
VCHC40A1_2082	35-290	991961	Vibrio cholerae HC 40A1		removed: identical to Vch1786_I1441	Proteobacteria	9e-11	-	-	-	-	-	-
VCHC41A1_2046	35-290	991962	Vibrio cholerae HC 41A1		removed: identical to VCHC80A1_01973	Proteobacteria	9e-11	-	-	-	-	-	-
VCHC41B1_2406	35-290	1051362	Vibrio cholerae HC 41B1		removed: identical to DN30_778	Proteobacteria	1.8e-10	-	-	-	-	-	-
VCHC42A1_2136	35-290	991963	Vibrio cholerae HC 42A1		removed: identical to VCHC38A1_2016	Proteobacteria	9e-11	-	-	-	-	-	-
VCHC43A1_2929	35-290	991938	Vibrio cholerae HC 43A1		removed: identical to VCHC68A1_02001	Proteobacteria	9e-11	-	-	-	-	-	-
VCHC43B1_2824	35-290	991939	Vibrio cholerae HC 43B1		removed: identical to VCHE45_1968	Proteobacteria	1.8e-10	-	-	-	-	-	-
VCHC44C1_2457	35-290	992002	Vibrio cholerae HC 44C1		removed: identical to VCHC46B1_2859	Proteobacteria	1.8e-10	-	-	-	-	-	-
VCHC46A1_2779	35-290	991940	Vibrio cholerae HC 46A1		removed: identical to VCHC41A1_2046	Proteobacteria	9e-11	-	-	-	-	-	-
VCHC46B1_2859	35-290	991941	Vibrio cholerae HC 46B1		removed: identical to VCHC41B1_2406	Proteobacteria	1.8e-10	-	-	-	-	-	-
VCHC48A1_2065	35-290	991965	Vibrio cholerae HC 48A1		removed: identical to VCHC37A1_2202	Proteobacteria	9e-11	-	-	-	-	-	-
VCHC49A2_3000	35-290	991935	Vibrio cholerae HC 49A2		removed: identical to AM628_01865	Proteobacteria	9e-11	-	-	-	-	-	-
VCHC50A1_2133	35-290	991967	Vibrio cholerae HC 50A1		removed: identical to VCHC55B2_2313	Proteobacteria	8.7e-11	-	-	-	-	-	-
VCHC50A2_2058	35-206	991968	Vibrio cholerae HC 50A2		removed: failed IQ-TREE composition chi2 test (p-value<5%; df=19)	Proteobacteria	-	-	-	-	-	-	-
VCHC51A1_2030	35-290	992004	Vibrio cholerae HC 51A1		removed: identical to VCHC36A1_2905	Proteobacteria	8.7e-11	-	-	-	-	-	-
VCHC52A1_2132	35-290	991969	Vibrio cholerae HC 52A1		removed: identical to VCHC60A1_2106	Proteobacteria	8.7e-11	-	-	-	-	-	-
VCHC55A1_2129	35-290	991970	Vibrio cholerae HC 55A1		removed: identical to VCHC50A1_2133	Proteobacteria	8.7e-11	-	-	-	-	-	-
VCHC55B2_2313	35-290	991971	Vibrio cholerae HC 55B2		removed: identical to VCHC59A1_2162	Proteobacteria	8.7e-11	-	-	-	-	-	-
VCHC55C2_2108	35-290	991972	Vibrio cholerae HC 55C2		removed: identical to VCHC57A1_2022	Proteobacteria	8.7e-11	-	-	-	-	-	-
VCHC56A1_2210	35-290	991973	Vibrio cholerae HC 56A1		removed: identical to VCHC02C1_2136	Proteobacteria	8.7e-11	-	-	-	-	-	-
VCHC56A2_2316	35-290	991974	Vibrio cholerae HC 56A2		removed: identical to VCHC32A1_2289	Proteobacteria	9e-11	-	-	-	-	-	-
VCHC57A1_2022	35-290	991975	Vibrio cholerae HC 57A1		removed: identical to VCHC56A1_2210	Proteobacteria	8.7e-11	-	-	-	-	-	-
VCHC57A2_2025	35-290	991976	Vibrio cholerae HC 57A2		removed: identical to VCHC21A1_1962	Proteobacteria	9e-11	-	-	-	-	-	-
VCHC59A1_2162	35-290	991977	Vibrio cholerae HC 59A1		removed: identical to VCHC78A1_02051	Proteobacteria	8.7e-11	-	-	-	-	-	-
VCHC59B1_2136	35-290	991978	Vibrio cholerae HC 59B1		removed: identical to VCHC55C2_2108	Proteobacteria	8.7e-11	-	-	-	-	-	-
VCHC60A1_2106	35-290	992005	Vibrio cholerae HC 60A1		removed: identical to VCHC59B1_2136	Proteobacteria	8.7e-11	-	-	-	-	-	-
VCHC61A1_2834	35-290	991942	Vibrio cholerae HC 61A1		removed: identical to VCHC22A1_1997	Proteobacteria	9e-11	-	-	-	-	-	-
VCHC62A1_2292	35-290	992006	Vibrio cholerae HC 62A1		removed: identical to VCHFU02_2289	Proteobacteria	9e-11	-	-	-	-	-	-
VCHC62B1_2257	35-290	992007	Vibrio cholerae HC 62B1		removed: identical to VCHC71A1_01988	Proteobacteria	9e-11	-	-	-	-	-	-
VCHC64A1_02287	35-290	991980	Vibrio cholerae HC 64A1		removed: identical to VCHC81A1_02802	Proteobacteria	9e-11	-	-	-	-	-	-
VCHC65A1_02276	35-290	991981	Vibrio cholerae HC 65A1		removed: identical to VCHC64A1_02287	Proteobacteria	9e-11	-	-	-	-	-	-
VCHC67A1_02287	35-290	991982	Vibrio cholerae HC 67A1		removed: identical to VCHC57A2_2025	Proteobacteria	9e-11	-	-	-	-	-	-
VCHC68A1_02001	35-290	991983	Vibrio cholerae HC 68A1		removed: identical to VCHC19A1_2293	Proteobacteria	9e-11	-	-	-	-	-	-
VCHC69A1_2125	35-290	992008	Vibrio cholerae HC 69A1		removed: identical to VCHC56A2_2316	Proteobacteria	9e-11	-	-	-	-	-	-
VCHC70A1_2131	35-290	991984	Vibrio cholerae HC 70A1		removed: identical to VCHC28A1_2289	Proteobacteria	9e-11	-	-	-	-	-	-
VCHC71A1_01988	35-290	991985	Vibrio cholerae HC 71A1		removed: identical to VCHC46A1_2779	Proteobacteria	9e-11	-	-	-	-	-	-
VCHC72A2_02295	35-290	1000953	Vibrio cholerae HC 72A2		removed: identical to VCHC06A1_2300	Proteobacteria	9e-11	-	-	-	-	-	-
VCHC77A1_2074	35-290	991987	Vibrio cholerae HC 77A1		removed: identical to VCHC70A1_2131	Proteobacteria	9e-11	-	-	-	-	-	-
VCHC78A1_02051	35-290	992009	Vibrio cholerae HC 78A1		removed: identical to VCHE16_1817	Proteobacteria	8.7e-11	-	-	-	-	-	-
VCHC80A1_01973	35-290	991988	Vibrio cholerae HC 80A1		removed: identical to VCHC69A1_2125	Proteobacteria	9e-11	-	-	-	-	-	-
VCHC81A1_02802	35-290	991936	Vibrio cholerae HC 81A1		removed: identical to VCHC48A1_2065	Proteobacteria	9e-11	-	-	-	-	-	-
VCHE16_1817	35-290	991999	Vibrio cholerae HE 16		removed: failed IQ-TREE composition chi2 test (p-value<5%; df=19)	Proteobacteria	1.2e-10	-	-	-	-	-	-
VCHE25_2930	35-290	991944	Vibrio cholerae HE 25		removed: identical to MS6_1708	Proteobacteria	1.3e-10	-	-	-	-	-	-
VCHE40_2104	35-290	992000	Vibrio cholerae HE 40		removed: identical to VCHE39_2803	Proteobacteria	1.2e-10	-	-	-	-	-	-
VCHE45_1968	35-290	991946	Vibrio cholerae HE 45		removed: identical to VCHC44C1_2457	Proteobacteria	1.8e-10	-	-	-	-	-	-
VCHE46_2111	35-290	992001	Vibrio cholerae HE 46		removed: identical to VCHE40_2104	Proteobacteria	1.2e-10	-	-	-	-	-	-
VCHE39_2803	35-290	991945	Vibrio cholerae HE39		removed: identical to CQB50773	Proteobacteria	1.2e-10	-	-	-	-	-	-
VCHE48_3112	35-290	991947	Vibrio cholerae HE48		removed: identical to CFW18104	Proteobacteria	1.1e-10	-	-	-	-	-	-
VCHFU02_2289	35-290	991989	Vibrio cholerae HFU 02		removed: identical to VCHC23A1_2945	Proteobacteria	9e-11	-	-	-	-	-	-
O3Y_09420	35-290	1134456	Vibrio cholerae IEC224		removed: identical to CD57_15035	Proteobacteria	8.9e-11	-	-	-	-	-	-
VCLMA_A1692	35-290	935297	Vibrio cholerae LMA3984 4		removed: identical to VCA_001546	Proteobacteria	2.2e-10	-	-	-	-	-	-
VCM66_1873	35-290	579112	Vibrio cholerae M66 2		removed: identical to VCEDC020_002278	Proteobacteria	8.9e-11	-	-	-	-	-	-
A53_02936	35-290	412967	Vibrio cholerae MAK 757		removed: identical to VCEM1536_002030	Proteobacteria	8.9e-11	-	-	-	-	-	-
VCD_002415	35-290	593588	Vibrio cholerae MJ 1236		removed: identical to VCCP1047_1983	Proteobacteria	8.9e-11	-	-	-	-	-	-
VchoM_01181	35-290	345072	Vibrio cholerae MO10		removed: identical to VC116059_002186	Proteobacteria	8.9e-11	-	-	-	-	-	-
MS6_1708	35-290	1420885	Vibrio cholerae MS6		removed: identical to OSU_3097	Proteobacteria	1.3e-10	-	-	-	-	-	-
A5A_022155	35-290	417398	Vibrio cholerae MZO 2		removed: identical to XV83_02625	Proteobacteria	1.2e-10	-	-	-	-	-	-
A51_021010	35-290	412883	Vibrio cholerae MZO 3		removed: failed IQ-TREE composition chi2 test (p-value<5%; df=19)	Proteobacteria	7.4e-11	-	-	-	-	-	-
A5C_1979	35-290	417399	Vibrio cholerae NCTC 8457		removed: identical to B839_17190	Proteobacteria	8.9e-11	-	-	-	-	-	-
AM628_01865	35-290	686	Vibrio cholerae O1 biovar El Tor GCA 000710455		removed: identical to VCHC62B1_2257	Proteobacteria	9e-11	-	-	-	-	-	-
CD57_15035	35-290	686	Vibrio cholerae O1 biovar El Tor GCA 000960915		removed: identical to VCCP1040_2043	Proteobacteria	8.9e-11	-	-	-	-	-	-
AZ32_00800	35-290	1458274	Vibrio cholerae O1 biovar El Tor str L 3226		removed: identical to VC4260B_15450	Proteobacteria	8.9e-11	-	-	-	-	-	-
VC_1949	35-290	243277	Vibrio cholerae O1 biovar El Tor str N16961		removed: identical to O3Y_09420	Proteobacteria	8.9e-11	-	-	-	-	-	-
VC116059_002186	35-290	1095661	Vibrio cholerae O1 str 116059		removed: identical to VCEM1727_002179	Proteobacteria	8.9e-11	-	-	-	-	-	-
VC116063_002246	35-290	1095662	Vibrio cholerae O1 str 116063		removed: failed IQ-TREE composition chi2 test (p-value<5%; df=19)	Proteobacteria	1.8e-10	-	-	-	-	-	-
Vch1786_I1441	35-290	914149	Vibrio cholerae O1 str 2010EL 1786		removed: identical to ERS013170_00761	Proteobacteria	9e-11	-	-	-	-	-	-
VC95412_002436	35-290	1095660	Vibrio cholerae O1 str 95412		removed: identical to VCCP10336_2543	Proteobacteria	8.9e-11	-	-	-	-	-	-
VCAG7404_001931	35-290	1095645	Vibrio cholerae O1 str AG 7404		removed: identical to VCCP10325_2843	Proteobacteria	8.9e-11	-	-	-	-	-	-
VCAG8040_002057	35-290	1095644	Vibrio cholerae O1 str AG 8040		removed: identical to VCCP10303_2029	Proteobacteria	8.9e-11	-	-	-	-	-	-
VCEC0012_002018	35-290	1095652	Vibrio cholerae O1 str EC 0012		removed: identical to ERS013280_00522	Proteobacteria	8.9e-11	-	-	-	-	-	-
VCEC0027_002289	35-290	1095653	Vibrio cholerae O1 str EC 0027		removed: identical to ERS013244_00530	Proteobacteria	8.9e-11	-	-	-	-	-	-
VCEC0051_002016	35-290	1095654	Vibrio cholerae O1 str EC 0051		removed: identical to VCCP1050_2044	Proteobacteria	8.9e-11	-	-	-	-	-	-
VCEDC020_002278	35-290	1095640	Vibrio cholerae O1 str EDC 020		removed: identical to VCAG8040_002057	Proteobacteria	8.9e-11	-	-	-	-	-	-
VCEDC022_002054	35-290	1095641	Vibrio cholerae O1 str EDC 022		removed: identical to VC95412_002436	Proteobacteria	8.9e-11	-	-	-	-	-	-
VCEM1536_002030	35-290	1095646	Vibrio cholerae O1 str EM 1536		removed: identical to VCCP104619_2966	Proteobacteria	8.9e-11	-	-	-	-	-	-
VCEM1546_002335	35-290	1095647	Vibrio cholerae O1 str EM 1546		removed: identical to VCAG7404_001931	Proteobacteria	8.9e-11	-	-	-	-	-	-
VCEM1676A_002217	35-290	1095649	Vibrio cholerae O1 str EM 1676A		removed: identical to VCLMA_A1692	Proteobacteria	1.7e-10	-	-	-	-	-	-
VCEM1727_002179	35-290	1095650	Vibrio cholerae O1 str EM 1727		removed: identical to VCEM1546_002335	Proteobacteria	8.9e-11	-	-	-	-	-	-
B839_17190	35-290	1224154	Vibrio cholerae O1 str Inaba G4222		removed: identical to VCNHCC004A_002615	Proteobacteria	8.9e-11	-	-	-	-	-	-
VCNEP21106_002348	35-290	1095642	Vibrio cholerae O1 str Nep 21106		removed: identical to VCNHCC010F_002295	Proteobacteria	8.9e-11	-	-	-	-	-	-
VCNEP21113_002357	35-290	1095643	Vibrio cholerae O1 str Nep 21113		removed: identical to VCEDC022_002054	Proteobacteria	8.9e-11	-	-	-	-	-	-
VCNHCC004A_002615	35-290	1095655	Vibrio cholerae O1 str NHCC 004A		removed: identical to VCM66_1873	Proteobacteria	8.9e-11	-	-	-	-	-	-
vcoNHCC006C_002301	35-290	1095656	Vibrio cholerae O1 str NHCC 006C		removed: identical to VCCP103710_2387	Proteobacteria	8.9e-11	-	-	-	-	-	-
VCNHCC008D_002392	35-290	1095657	Vibrio cholerae O1 str NHCC 008D		removed: failed IQ-TREE composition chi2 test (p-value<5%; df=19)	Proteobacteria	1.3e-10	-	-	-	-	-	-
VCNHCC010F_002295	35-290	1095658	Vibrio cholerae O1 str NHCC 010F		removed: identical to VCCP104417_2031	Proteobacteria	8.9e-11	-	-	-	-	-	-
VCPCS022_002025	35-290	1095638	Vibrio cholerae O1 str PCS 022		removed: identical to VCEC0027_002289	Proteobacteria	8.9e-11	-	-	-	-	-	-
VCPCS023_002545	35-290	1095639	Vibrio cholerae O1 str PCS 023		removed: identical to VC395_2064	Proteobacteria	8.9e-11	-	-	-	-	-	-
F546_06730	35-290	1263863	Vibrio cholerae O16 str 877 163		removed: identical to DA89_415	Proteobacteria	1.6e-10	-	-	-	-	-	-
VC395_2064	35-290	345073	Vibrio cholerae O395		removed: identical to VCNEP21106_002348	Proteobacteria	8.9e-11	-	-	-	-	-	-
OSU_3097	35-290	693743	Vibrio cholerae PS15		removed: identical to M234_05825	Proteobacteria	1.3e-10	-	-	-	-	-	-
VCRC385_01336	35-290	345074	Vibrio cholerae RC385		removed: failed IQ-TREE composition chi2 test (p-value<5%; df=19)	Proteobacteria	2.1e-10	-	-	-	-	-	-
VCC_002970	35-290	593589	Vibrio cholerae RC9		removed: identical to A53_02936	Proteobacteria	8.9e-11	-	-	-	-	-	-
ERS013244_00530	35-290	666	Vibrio cholerae serotype O1 strain ATCC 39315 El Tor Inaba N16961		removed: identical to VCF_003190	Proteobacteria	8.9e-11	-	-	-	-	-	-
VIF_002407	35-290	593586	Vibrio cholerae TM 11079 80		removed: identical to VC116063_002246	Proteobacteria	1.8e-10	-	-	-	-	-	-
VCB_002989	35-290	593590	Vibrio cholerae TMA 21		removed: identical to ERS013192_00169	Proteobacteria	1.1e-10	-	-	-	-	-	-
VCV51_031313	35-290	345075	Vibrio cholerae V51		removed: failed IQ-TREE composition chi2 test (p-value<5%; df=19)	Proteobacteria	1.7e-10	-	-	-	-	-	-
VCV52_1915	35-290	345076	Vibrio cholerae V52		removed: identical to VCD_002415	Proteobacteria	8.9e-11	-	-	-	-	-	-
VIB_002660	35-290	675813	Vibrio metschnikovii CIP 69 14	VIB_002660-35_290-675813-Vibrio_metschnikovii-Proteobacteria		Proteobacteria	-	-	-	-	-	-	-
VIBNI_A3568	35-290	28173	Vibrio nigripulchritudo		removed: identical to VIBNISFn27_550031	Proteobacteria	1.8e-13	-	-	-	-	-	-
VIBNIAM115_100012	35-290	1238430	Vibrio nigripulchritudo AM115		removed: identical to VIBNIPon4_350034	Proteobacteria	1e-12	-	-	-	-	-	-
VINI7043_17219	35-289	1051649	Vibrio nigripulchritudo ATCC 27043		removed: failed IQ-TREE composition chi2 test (p-value<5%; df=19)	Proteobacteria	6.3e-14	-	-	-	-	-	-
VIBNIBLFn1_940064	35-290	1238431	Vibrio nigripulchritudo BLFn1		removed: identical to VIBNI_A3568	Proteobacteria	1.8e-13	-	-	-	-	-	-
VIBNIENn2_570063	35-290	1238432	Vibrio nigripulchritudo ENn2		removed: identical to VIBNIWn13_70031	Proteobacteria	1.8e-13	-	-	-	-	-	-
VIBNIFTn2_1460034	35-290	1238441	Vibrio nigripulchritudo FTn2		removed: identical to VIBNISO65_1470034	Proteobacteria	1e-12	-	-	-	-	-	-
TW74_09875	35-290	28173	Vibrio nigripulchritudo GCA 000967475		removed: failed IQ-TREE composition chi2 test (p-value<5%; df=19)	Proteobacteria	8.5e-13	-	-	-	-	-	-
MADA3029_970029	35-290	1238444	Vibrio nigripulchritudo MADA3029		removed: identical to VIBNISOn1_590004	Proteobacteria	5.9e-15	-	-	-	-	-	-
VIBNIPon4_350034	35-290	1238445	Vibrio nigripulchritudo Pon4		removed: identical to VIBNIFTn2_1460034	Proteobacteria	1e-12	-	-	-	-	-	-
VIBNISFn135_940064	35-290	1238448	Vibrio nigripulchritudo SFn135		removed: failed IQ-TREE composition chi2 test (p-value<5%; df=19)	Proteobacteria	1.8e-13	-	-	-	-	-	-
VIBNISFn27_550031	35-290	1238446	Vibrio nigripulchritudo SFn27		removed: identical to VIBNISFn135_940064	Proteobacteria	1.8e-13	-	-	-	-	-	-
VIBNISO65_1470034	35-290	1238449	Vibrio nigripulchritudo SO65		removed: failed IQ-TREE composition chi2 test (p-value<5%; df=19)	Proteobacteria	1e-12	-	-	-	-	-	-
VIBNISOn1_590004	35-290	1238450	Vibrio nigripulchritudo SOn1		removed: failed IQ-TREE composition chi2 test (p-value<5%; df=19)	Proteobacteria	3.6e-14	-	-	-	-	-	-
VIBNIWn13_70031	35-290	1238451	Vibrio nigripulchritudo Wn13		removed: identical to VIBNIBLFn1_940064	Proteobacteria	1.8e-13	-	-	-	-	-	-
VPR01S_04_01240	36-285	1219065	Vibrio proteolyticus NBRC 13287	VPR01S_04_01240-36_285-1219065-Vibrio_proteolyticus-Proteobacteria		Proteobacteria	-	-	-	-	-	-	-
VOA_002299	35-289	675815	Vibrio sp RC586		removed: failed IQ-TREE composition chi2 test (p-value<5%; df=19)	Proteobacteria	1.2e-08	-	-	-	-	-	-
BN7_3251	182-442	1041607	Wickerhamomyces ciferrii strain F 60 10 ATCC 14091 CBS 111 JCM 3599 NBRC 0793 NRRL Y 1031	BN7_3251-182_442-1041607-Wickerhamomyces_cife-Saccharomycotina		Saccharomycotina	-	-	-	-	-	-	-
Y887_17780	132-289	1440766	Xanthomonas pisi DSM 18956		removed: more than 50% gaps/ambiguity	Proteobacteria	-	-	-	-	-	-	-
XBW1_1621	42-289	40576	Xenorhabdus bovienii		removed: identical to XBI1_410012	Proteobacteria	-	-	-	-	-	-	-
XBFFL1_2700009	42-289	1397852	Xenorhabdus bovienii str feltiae Florida	XBFFL1_2700009-42_289-1397852-Xenorhabdus_bovienii-Proteobacteria		Proteobacteria	-	-	-	-	-	-	-
XBFFR1_300006	42-289	1397851	Xenorhabdus bovienii str feltiae France		removed: identical to XBFFL1_2700009	Proteobacteria	-	-	-	-	-	-	-
XBFM1_2730021	42-289	1398200	Xenorhabdus bovienii str feltiae Moldova		removed: identical to XBW1_1621	Proteobacteria	-	-	-	-	-	-	-
XBI1_410012	42-289	1379677	Xenorhabdus bovienii str Intermedium		removed: identical to XBKQ1_300033	Proteobacteria	-	-	-	-	-	-	-
XBJ2_640005	42-289	1379676	Xenorhabdus bovienii str Jollieti	XBJ2_640005-42_289-1379676-Xenorhabdus_bovienii-Proteobacteria		Proteobacteria	-	-	-	-	-	-	-
XBKB1_3120006	42-289	1398204	Xenorhabdus bovienii str kraussei Becker Underwood	XBKB1_3120006-42_289-1398204-Xenorhabdus_bovienii-Proteobacteria		Proteobacteria	-	-	-	-	-	-	-
XBKQ1_300033	42-289	1398203	Xenorhabdus bovienii str kraussei Quebec		removed: identical to XBO1_2270031	Proteobacteria	-	-	-	-	-	-	-
XBO1_2270031	42-289	1398202	Xenorhabdus bovienii str oregonense		removed: identical to XBFFR1_300006	Proteobacteria	-	-	-	-	-	-	-
XBP1_2820074	42-289	1398201	Xenorhabdus bovienii str puntauvense		removed: identical to XBFM1_2730021	Proteobacteria	-	-	-	-	-	-	-
XBJ1_1355	42-289	406818	Xenorhabdus bovienii strain SS 2004		removed: identical to XBJ2_640005	Proteobacteria	-	-	-	-	-	-	-
XCR1_1420011	42-289	1427517	Xenorhabdus cabanillasii JM26	XCR1_1420011-42_289-1427517-Xenorhabdus_cabanill-Proteobacteria		Proteobacteria	-	-	-	-	-	-	-
XDD1_2893	42-289	351671	Xenorhabdus doucetiae	XDD1_2893-42_289-351671-Xenorhabdus_doucetia-Proteobacteria		Proteobacteria	-	-	-	-	-	-	-
AAY47_10620	42-289	351672	Xenorhabdus griffiniae		removed: identical to AFK69_02350	Proteobacteria	-	-	-	-	-	-	-
AB204_13520	42-288	880157	Xenorhabdus khoisanae	AB204_13520-42_288-880157-Xenorhabdus_khoisana-Proteobacteria		Proteobacteria	-	-	-	-	-	-	-
XNC2_1197	42-288	1437823	Xenorhabdus nematophila AN6 1		removed: identical to XNC1_1221	Proteobacteria	-	-	-	-	-	-	-
XNC1_1221	42-288	406817	Xenorhabdus nematophila ATCC 19061		removed: identical to XNW1_380015	Proteobacteria	-	-	-	-	-	-	-
XNC3_190022	42-288	1306162	Xenorhabdus nematophila F1	XNC3_190022-42_288-1306162-Xenorhabdus_nematoph-Proteobacteria		Proteobacteria	-	-	-	-	-	-	-
XNA1_4890010	42-288	1437825	Xenorhabdus nematophila str Anatoliense		removed: identical to LH67_06980	Proteobacteria	-	-	-	-	-	-	-
XNW1_380015	42-288	1437826	Xenorhabdus nematophila str Websteri		removed: identical to XNC3_190022	Proteobacteria	-	-	-	-	-	-	-
LH67_06980	42-288	628	Xenorhabdus nematophila strain ATCC 19061 DSM 3370 LMG 1036 NCIB 9965 AN6		removed: identical to XNC2_1197	Proteobacteria	-	-	-	-	-	-	-
XPG1_0843	42-288	1354304	Xenorhabdus poinarii G6	XPG1_0843-42_288-1354304-Xenorhabdus_poinarii-Proteobacteria		Proteobacteria	-	-	-	-	-	-	-
AFK69_02350	42-289	742178	Xenorhabdus sp GDc328	AFK69_02350-42_289-742178-Xenorhabdus_sp_GDc32-Proteobacteria		Proteobacteria	-	-	-	-	-	-	-
XSR1_390026	42-285	1427518	Xenorhabdus szentirmaii DSM 16338	XSR1_390026-42_285-1427518-Xenorhabdus_szentirm-Proteobacteria		Proteobacteria	-	-	-	-	-	-	-
ZBAI_09459	193-307	1355161	Zygosaccharomyces bailii ISA1307		removed: more than 50% gaps/ambiguity	Saccharomycotina	-	-	-	-	-	-	-
ZBAI_09459	348-456	1355161	Zygosaccharomyces bailii ISA1307		removed: more than 50% gaps/ambiguity	Saccharomycotina	-	-	-	-	-	-	-
ZBAI_03777	193-312	1355161	Zygosaccharomyces bailii ISA1307		removed: more than 50% gaps/ambiguity	Saccharomycotina	-	-	-	-	-	-	-
ZBAI_03777	349-457	1355161	Zygosaccharomyces bailii ISA1307		removed: more than 50% gaps/ambiguity	Saccharomycotina	-	-	-	-	-	-	-
ZYRO0D11704g	193-314	4956	Zygosaccharomyces rouxii strain ATCC 2623 CBS 732 NBRC 1130 NCYC 568 NRRL Y 229		removed: more than 50% gaps/ambiguity	Saccharomycotina	-	-	-	-	-	-	-
ZYRO0D11704g	336-457	4956	Zygosaccharomyces rouxii strain ATCC 2623 CBS 732 NBRC 1130 NCYC 568 NRRL Y 229		removed: more than 50% gaps/ambiguity	Saccharomycotina	-	-	-	-	-	-	-
TI39_contig4206g00013	46-309	1047168	Zymoseptoria brevis	TI39_contig4206g00013-46_309-1047168-Zymoseptoria_brevis-Dothideomycetes		Dothideomycetes	-	-	-	3.1e-36	-	1.2e-85	-
Mycgr3G47929	46-309	336722	Zymoseptoria tritici	Mycgr3G47929-46_309-336722-Zymoseptoria_tritici-Dothideomycetes		Dothideomycetes	-	-	-	1.7e-36	-	6e-70	-

## Sheet: PF02668
List of sequences with significant hit to PF02668 domain of Asperigillus fumigatus Afu5g02660 (phmmer versus Ensembl genomes, evalue <= 0.01)
Some sequences were not included in final alignment due to poor alignment/redundancy (see note column)
Full length sequences were scanned for PF05141 domain (hmmsearch versus PFAM hmm profile, see column G for evalue)
ensembl accn	hit region	NCBI taxid	species	leaf name/notes	lineage	hit to other PFAM domain: PF05141
ACA1_342860	341-593	1257118	Acanthamoeba castellanii str Neff	ACA1_342860-341_593-1257118-Acanthamoeba_castell-Amoebozoa	Amoebozoa	1.8e-85
ACRE_005880	382-662	857340	Acremonium chrysogenum ATCC 11550	ACRE_005880-382_662-857340-Acremonium_chrysogen-Sordariomycetes	Sordariomycetes	1.1e-94
VL01_10920	12-275	29489	Aeromonas enteropelogenes	VL01_10920-12_275-29489-Aeromonas_enteropelo-Proteobacteria	Proteobacteria	-
HR52_01350	12-275	644	Aeromonas hydrophila	HR52_01350-12_275-644-Aeromonas_hydrophila-Proteobacteria	Proteobacteria	-
AT59_15350	12-275	1453502	Aeromonas hydrophila AD9	AT59_15350-12_275-1453502-Aeromonas_hydrophila-Proteobacteria	Proteobacteria	-
NM74_07240	12-275	644	Aeromonas hydrophila GCA 000783255	NM74_07240-12_275-644-Aeromonas_hydrophila-Proteobacteria	Proteobacteria	-
MC69_03845	12-275	644	Aeromonas hydrophila GCA 000783635	MC69_03845-12_275-644-Aeromonas_hydrophila-Proteobacteria	Proteobacteria	-
OI71_06060	12-275	644	Aeromonas hydrophila GCA 000786315	OI71_06060-12_275-644-Aeromonas_hydrophila-Proteobacteria	Proteobacteria	-
OI72_21160	12-275	644	Aeromonas hydrophila GCA 000803185	OI72_21160-12_275-644-Aeromonas_hydrophila-Proteobacteria	Proteobacteria	-
RY45_16925	12-275	644	Aeromonas hydrophila GCA 000940915	RY45_16925-12_275-644-Aeromonas_hydrophila-Proteobacteria	Proteobacteria	-
VU14_05265	12-275	644	Aeromonas hydrophila GCA 000963645	VU14_05265-12_275-644-Aeromonas_hydrophila-Proteobacteria	Proteobacteria	-
U876_05040	12-275	1416915	Aeromonas hydrophila NJ 35	U876_05040-12_275-1416915-Aeromonas_hydrophila-Proteobacteria	Proteobacteria	-
HMPREF1171_00181	12-275	1073377	Aeromonas hydrophila SSU	HMPREF1171_00181-12_275-1073377-Aeromonas_hydrophila-Proteobacteria	Proteobacteria	-
AHA_3281	12-275	380703	Aeromonas hydrophila subsp hydrophila ATCC 7966	AHA_3281-12_275-380703-Aeromonas_hydrophila-Proteobacteria	Proteobacteria	-
AI20_02950	12-275	1448139	Aeromonas hydrophila YL17	AI20_02950-12_275-1448139-Aeromonas_hydrophila-Proteobacteria	Proteobacteria	-
JM66_16295	12-275	645	Aeromonas salmonicida	JM66_16295-12_275-645-Aeromonas_salmonicid-Proteobacteria	Proteobacteria	-
ASA01S_097_00010	4-265	1216980	Aeromonas salmonicida subsp masoucida NBRC 13784	ASA01S_097_00010-4_265-1216980-Aeromonas_salmonicid-Proteobacteria	Proteobacteria	-
K931_02009	12-275	1324960	Aeromonas salmonicida subsp pectinolytica 34mel	K931_02009-12_275-1324960-Aeromonas_salmonicid-Proteobacteria	Proteobacteria	-
IYQ_15358	12-275	1076135	Aeromonas salmonicida subsp salmonicida 01 B526	IYQ_15358-12_275-1076135-Aeromonas_salmonicid-Proteobacteria	Proteobacteria	-
CADACLAG00000013	440-720	344612	Aspergillus clavatus NRRL 1	CADACLAG00000013-440_720-344612-Aspergillus_clavatus-Eurotiomycetes	Eurotiomycetes	4.4e-93
CADACLAG00005887	322-602	344612	Aspergillus clavatus NRRL 1	CADACLAG00005887-322_602-344612-Aspergillus_clavatus-Eurotiomycetes	Eurotiomycetes	1.7e-60
CADNFIAG00002993	476-756	331117	Aspergillus fischeri NRRL 181	CADNFIAG00002993-476_756-331117-Aspergillus_fischeri-Eurotiomycetes	Eurotiomycetes	1.1e-94
CADNFIAG00004014	322-602	331117	Aspergillus fischeri NRRL 181	CADNFIAG00004014-322_602-331117-Aspergillus_fischeri-Eurotiomycetes	Eurotiomycetes	1e-58
P034_00011731	359-635	1392242	Aspergillus flavus AF70	P034_00011731-359_635-1392242-Aspergillus_flavus_A-Eurotiomycetes	Eurotiomycetes	2.8e-90
CADAFUBG00005100	481-761	451804	Aspergillus fumigatus A1163	CADAFUBG00005100-481_761-451804-Aspergillus_fumigatu-Eurotiomycetes	Eurotiomycetes	7.1e-94
CADAFUAG00002492 (Afu4g01370)	322-602	330879	Aspergillus fumigatus Af293	CADAFUAG00002492-322_602-330879-Aspergillus_fumigatu-Eurotiomycetes	Eurotiomycetes	4.6e-59
CADAFUAG00002520 (Afu5g02660)	481-761	330879	Aspergillus fumigatus Af293	CADAFUAG00002520-481_761-330879-Aspergillus_fumigatu-Eurotiomycetes	Eurotiomycetes	7.7e-94
Y699_00232	467-747	1437362	Aspergillus fumigatus Z5	Y699_00232-467_747-1437362-Aspergillus_fumigatu-Eurotiomycetes	Eurotiomycetes	8.8e-79
ANOM_009226	359-635	1509407	Aspergillus nomius NRRL 13137	ANOM_009226-359_635-1509407-Aspergillus_nomius_N-Eurotiomycetes	Eurotiomycetes	2.5e-91
Ao3042_05856	178-454	1160506	Aspergillus oryzae 3 042	Ao3042_05856-178_454-1160506-Aspergillus_oryzae_3-Eurotiomycetes	Eurotiomycetes	4e-39
CADAORAG00006670	178-454	510516	Aspergillus oryzae RIB40	CADAORAG00006670-178_454-510516-Aspergillus_oryzae_R-Eurotiomycetes	Eurotiomycetes	4e-39
AUD_3595	481-761	91492	Aspergillus udagawae	AUD_3595-481_761-91492-Aspergillus_udagawae-Eurotiomycetes	Eurotiomycetes	2.2e-93
AUD_0707	322-602	91492	Aspergillus udagawae	AUD_0707-322_602-91492-Aspergillus_udagawae-Eurotiomycetes	Eurotiomycetes	2.1e-59
BAUCODRAFT_62190	285-562	717646	Baudoinia compniacensis strain UAMH 10762	BAUCODRAFT_62190-285_562-717646-Baudoinia_compniacen-Dothideomycetes	Dothideomycetes	1.5e-78
ACL96_06450	3-263	959	Bdellovibrio bacteriovorus	ACL96_06450-3_263-959-Bdellovibrio_bacteri-Proteobacteria	Proteobacteria	-
Bd1455	3-264	264462	Bdellovibrio bacteriovorus HD100	Bd1455-3_264-264462-Bdellovibrio_bacteri-Proteobacteria	Proteobacteria	-
Bdt_1441	2-256	1069642	Bdellovibrio bacteriovorus str Tiberius	Bdt_1441-2_256-1069642-Bdellovibrio_bacteri-Proteobacteria	Proteobacteria	-
BBAD15_g7884	389-669	1245745	Beauveria bassiana D1 5	BBAD15_g7884-389_669-1245745-Beauveria_bassiana_D-Sordariomycetes	Sordariomycetes	3.2e-98
BBA_05043	389-669	655819	Beauveria bassiana strain ARSEF 2860	BBA_05043-389_669-655819-Beauveria_bassiana_s-Sordariomycetes	Sordariomycetes	8.7e-98
XF14_18625	349-610	28095	Burkholderia gladioli GCA 000981885	XF14_18625-349_610-28095-Burkholderia_gladiol-Proteobacteria	Proteobacteria	2e-40
BMAFMH_G0209	21-278	334802	Burkholderia mallei FMH	BMAFMH_G0209-21_278-334802-Burkholderia_mallei_-Proteobacteria	Proteobacteria	-
DM47_3402	2-229	13373	Burkholderia mallei GCA 001279245	DM47_3402-2_229-13373-Burkholderia_mallei_-Proteobacteria	Proteobacteria	-
DM82_3790	20-278	342113	Burkholderia oklahomensis	DM82_3790-20_278-342113-Burkholderia_oklahom-Proteobacteria	Proteobacteria	-
BG90_4253	20-278	441162	Burkholderia oklahomensis C6786	BG90_4253-20_278-441162-Burkholderia_oklahom-Proteobacteria	Proteobacteria	-
BG97_4473	22-278	441156	Burkholderia pseudomallei 7894	BG97_4473-22_278-441156-Burkholderia_pseudom-Proteobacteria	Proteobacteria	-
X946_644	22-278	1820025	Burkholderia pseudomallei ABCPW 111	X946_644-22_278-1820025-Burkholderia_pseudom-Proteobacteria	Proteobacteria	-
X898_4564	17-278	1434209	Burkholderia pseudomallei ABCPW 91	X898_4564-17_278-1434209-Burkholderia_pseudom-Proteobacteria	Proteobacteria	-
BPC006_II0218	19-278	1229785	Burkholderia pseudomallei BPC006	BPC006_II0218-19_278-1229785-Burkholderia_pseudom-Proteobacteria	Proteobacteria	-
JE55_4540	21-278	28450	Burkholderia pseudomallei GCA 000755765	JE55_4540-21_278-28450-Burkholderia_pseudom-Proteobacteria	Proteobacteria	-
DU27_4160	18-278	28450	Burkholderia pseudomallei GCA 000755825	DU27_4160-18_278-28450-Burkholderia_pseudom-Proteobacteria	Proteobacteria	-
DO71_441	18-278	28450	Burkholderia pseudomallei GCA 000756925	DO71_441-18_278-28450-Burkholderia_pseudom-Proteobacteria	Proteobacteria	-
DP56_4885	20-278	28450	Burkholderia pseudomallei GCA 000757145	DP56_4885-20_278-28450-Burkholderia_pseudom-Proteobacteria	Proteobacteria	-
BH02_4710	18-278	28450	Burkholderia pseudomallei GCA 000959305	BH02_4710-18_278-28450-Burkholderia_pseudom-Proteobacteria	Proteobacteria	-
Y046_3652	22-278	1435996	Burkholderia pseudomallei MSHR2990	Y046_3652-22_278-1435996-Burkholderia_pseudom-Proteobacteria	Proteobacteria	-
Y598_5154	21-278	1437002	Burkholderia pseudomallei MSHR3335	Y598_5154-21_278-1437002-Burkholderia_pseudom-Proteobacteria	Proteobacteria	-
M218_29645	21-278	1343079	Burkholderia pseudomallei MSHR338	M218_29645-21_278-1343079-Burkholderia_pseudom-Proteobacteria	Proteobacteria	-
X978_3730	21-278	1435372	Burkholderia pseudomallei MSHR3965	X978_3730-21_278-1435372-Burkholderia_pseudom-Proteobacteria	Proteobacteria	-
X985_3852	18-278	1435367	Burkholderia pseudomallei MSHR4012	X985_3852-18_278-1435367-Burkholderia_pseudom-Proteobacteria	Proteobacteria	-
X880_5176	21-278	1434193	Burkholderia pseudomallei MSHR4032	X880_5176-21_278-1434193-Burkholderia_pseudom-Proteobacteria	Proteobacteria	-
Y048_241	21-278	1435998	Burkholderia pseudomallei MSHR456	Y048_241-21_278-1435998-Burkholderia_pseudom-Proteobacteria	Proteobacteria	-
X949_426	19-278	1434932	Burkholderia pseudomallei MSHR5609	X949_426-19_278-1434932-Burkholderia_pseudom-Proteobacteria	Proteobacteria	-
X961_3314	19-278	1435050	Burkholderia pseudomallei MSHR5613	X961_3314-19_278-1435050-Burkholderia_pseudom-Proteobacteria	Proteobacteria	-
T210_0132660	18-278	1408264	Burkholderia pseudomallei MSHR6137	T210_0132660-18_278-1408264-Burkholderia_pseudom-Proteobacteria	Proteobacteria	-
X947_446	20-278	1434930	Burkholderia pseudomallei MSHR7334	X947_446-20_278-1434930-Burkholderia_pseudom-Proteobacteria	Proteobacteria	-
BG19_4558	18-278	1249475	Burkholderia pseudomallei MSHR840	BG19_4558-18_278-1249475-Burkholderia_pseudom-Proteobacteria	Proteobacteria	-
Y037_4613	20-278	1435989	Burkholderia pseudomallei MSHR983	Y037_4613-20_278-1435989-Burkholderia_pseudom-Proteobacteria	Proteobacteria	-
DP47_3767	20-278	331978	Burkholderia pseudomallei Pasteur 52237	DP47_3767-20_278-331978-Burkholderia_pseudom-Proteobacteria	Proteobacteria	-
Y025_544	20-278	1439859	Burkholderia pseudomallei TSV32	Y025_544-20_278-1439859-Burkholderia_pseudom-Proteobacteria	Proteobacteria	-
KY49_5900	3-264	1542965	Burkholderia sp MSHR3999	KY49_5900-3_264-1542965-Burkholderia_sp_MSHR-Proteobacteria	Proteobacteria	-
BTM_4225	20-278	1249664	Burkholderia thailandensis 34	BTM_4225-20_278-1249664-Burkholderia_thailan-Proteobacteria	Proteobacteria	-
BTJ_4562	20-278	1249662	Burkholderia thailandensis E444	BTJ_4562-20_278-1249662-Burkholderia_thailan-Proteobacteria	Proteobacteria	-
BTL_5349	18-278	1249663	Burkholderia thailandensis H0587	BTL_5349-18_278-1249663-Burkholderia_thailan-Proteobacteria	Proteobacteria	-
BW23_5843	2-266	1249668	Burkholderia ubonensis MSMB22	BW23_5843-2_266-1249668-Burkholderia_ubonens-Proteobacteria	Proteobacteria	-
VI26_15815	317-576	1628193	Chromobacterium sp LK1	VI26_15815-317_576-1628193-Chromobacterium_sp_L-Proteobacteria	Proteobacteria	8.5e-43
VK98_00120	316-576	1628212	Chromobacterium sp LK11	VK98_00120-316_576-1628212-Chromobacterium_sp_L-Proteobacteria	Proteobacteria	1.8e-43
ACM46_15105	7-264	558151	Chryseobacterium angstadtii	ACM46_15105-7_264-558151-Chryseobacterium_ang-BacteroChlorobi	BacteroChlorobi	-
CIHG_06191	328-608	396776	Coccidioides immitis H538 4	CIHG_06191-328_608-396776-Coccidioides_immitis-Eurotiomycetes	Eurotiomycetes	8.4e-95
CIRG_00127	328-608	404692	Coccidioides immitis RMSCC 2394	CIRG_00127-328_608-404692-Coccidioides_immitis-Eurotiomycetes	Eurotiomycetes	8.4e-95
CPAG_02749	328-608	454284	Coccidioides posadasii RMSCC 3488	CPAG_02749-328_608-454284-Coccidioides_posadas-Eurotiomycetes	Eurotiomycetes	1.9e-94
CFIO01_07928	361-641	1445577	Colletotrichum fioriniae PJ7	CFIO01_07928-361_641-1445577-Colletotrichum_fiori-Sordariomycetes	Sordariomycetes	8.1e-97
Cob_08485	361-641	1213857	Colletotrichum orbiculare MAFF 240422	Cob_08485-361_641-1213857-Colletotrichum_orbic-Sordariomycetes	Sordariomycetes	3.9e-95
CSUB01_06503	350-630	1173701	Colletotrichum sublineola	CSUB01_06503-350_630-1173701-Colletotrichum_subli-Sordariomycetes	Sordariomycetes	5.6e-84
D187_004934	9-269	1242864	Cystobacter fuscus DSM 2262	D187_004934-9_269-1242864-Cystobacter_fuscus_D-Proteobacteria	Proteobacteria	-
UCDDA912_g00296	364-646	1214573	Diaporthe ampelina	UCDDA912_g00296-364_646-1214573-Diaporthe_ampelina-Sordariomycetes	Sordariomycetes	1.6e-94
NM75_10205	333-587	556	Dickeya chrysanthemi	NM75_10205-333_587-556-Dickeya_chrysanthemi-Proteobacteria	Proteobacteria	9e-63
Dda3937_01912	334-587	198628	Dickeya dadantii strain 3937	Dda3937_01912-334_587-198628-Dickeya_dadantii_str-Proteobacteria	Proteobacteria	6.9e-64
OI70_02235	333-587	1089444	Dickeya solani	OI70_02235-333_587-1089444-Dickeya_solani-Proteobacteria	Proteobacteria	4.7e-62
A544_1015	328-587	1231725	Dickeya solani D s0432 1	A544_1015-328_587-1231725-Dickeya_solani_D_s04-Proteobacteria	Proteobacteria	3.4e-62
Dd1591_3131	339-587	561229	Dickeya zeae Ech1591	Dd1591_3131-339_587-561229-Dickeya_zeae_Ech1591-Proteobacteria	Proteobacteria	2.8e-62
UCDDS831_g03510	374-642	420778	Diplodia seriata	UCDDS831_g03510-374_642-420778-Diplodia_seriata-Dothideomycetes	Dothideomycetes	2.3e-84
AN2606.2	382-661	227321	Emericella nidulans strain FGSC A4 ATCC 38163 CBS 112 46 NRRL 194 M139	AN2606.2-382_661-227321-Emericella_nidulans_-Eurotiomycetes	Eurotiomycetes	8.2e-89
EPUS_07114	432-717	1263415	Endocarpon pusillum Z07020	EPUS_07114-432_717-1263415-Endocarpon_pusillum_-Eurotiomycetes	Eurotiomycetes	2e-93
LA637_1648	18-278	1407064	Erwinia amylovora LA637	LA637_1648-18_278-1407064-Erwinia_amylovora_LA-Proteobacteria	Proteobacteria	-
EJP617_29220	21-278	215689	Erwinia sp Ejp617	EJP617_29220-21_278-215689-Erwinia_sp_Ejp617-Proteobacteria	Proteobacteria	-
CcI6DRAFT_04051	12-270	1352929	Frankia sp CcI6	CcI6DRAFT_04051-12_270-1352929-Frankia_sp_CcI6-Actinobacteria	Actinobacteria	-
LW93_6164	456-656	5127	Fusarium fujikuroi GCA 001023035	LW93_6164-456_656-5127-Fusarium_fujikuroi_G-Sordariomycetes	Sordariomycetes	4.2e-78
LW93_12038	365-644	5127	Fusarium fujikuroi GCA 001023035	LW93_12038-365_644-5127-Fusarium_fujikuroi_G-Sordariomycetes	Sordariomycetes	3.4e-98
Y057_6735	365-644	5127	Fusarium fujikuroi GCA 001023065	Y057_6735-365_644-5127-Fusarium_fujikuroi_G-Sordariomycetes	Sordariomycetes	2.1e-98
FLAG1_09337	988-1264	179993	Fusarium langsethiae	FLAG1_09337-988_1264-179993-Fusarium_langsethiae-Sordariomycetes	Sordariomycetes	4.9e-75
FLAG1_08267	359-638	179993	Fusarium langsethiae	FLAG1_08267-359_638-179993-Fusarium_langsethiae-Sordariomycetes	Sordariomycetes	1.9e-88
FOXG_04524	351-630	426428	Fusarium oxysporum	FOXG_04524-351_630-426428-Fusarium_oxysporum-Sordariomycetes	Sordariomycetes	2.4e-80
FOC4_g10001185	238-501	1229665	Fusarium oxysporum f sp cubense strain race 4	FOC4_g10001185-238_501-1229665-Fusarium_oxysporum_f-Sordariomycetes	Sordariomycetes	7.7e-80
FOIG_15323	366-645	1089451	Fusarium oxysporum f sp cubense tropical race 4 54006	FOIG_15323-366_645-1089451-Fusarium_oxysporum_f-Sordariomycetes	Sordariomycetes	1.1e-93
FOWG_12164	365-644	1080343	Fusarium oxysporum f sp lycopersici MN25	FOWG_12164-365_644-1080343-Fusarium_oxysporum_f-Sordariomycetes	Sordariomycetes	2.2e-99
FOTG_14431	366-645	1089449	Fusarium oxysporum f sp vasinfectum 25433	FOTG_14431-366_645-1089449-Fusarium_oxysporum_f-Sordariomycetes	Sordariomycetes	4.3e-94
FOYG_00195	366-645	909455	Fusarium oxysporum FOSC 3 a	FOYG_00195-366_645-909455-Fusarium_oxysporum_F-Sordariomycetes	Sordariomycetes	2.9e-93
FPSE_09584	366-645	1028729	Fusarium pseudograminearum strain CS3096	FPSE_09584-366_645-1028729-Fusarium_pseudogrami-Sordariomycetes	Sordariomycetes	1.4e-97
FGRRES_17077	366-645	5518	Gibberella zeae strain PH 1 ATCC MYA 4620 FGSC 9075 NRRL 31084	FGRRES_17077-366_645-5518-Gibberella_zeae_stra-Sordariomycetes	Sordariomycetes	1.8e-97
GYMLUDRAFT_247295	389-663	944289	Gymnopus luxurians FD 317 M1	GYMLUDRAFT_247295-389_663-944289-Gymnopus_luxurians_F-Basidiomycota	Basidiomycota	3.7e-74
AMR41_01830	12-271	1704290	Hapalosiphon sp MRB220	AMR41_01830-12_271-1704290-Hapalosiphon_sp_MRB2-Cyanobacteria	Cyanobacteria	-
HIM_03823	359-639	1043627	Hirsutella minnesotensis 3608	HIM_03823-359_639-1043627-Hirsutella_minnesote-Sordariomycetes	Sordariomycetes	1.7e-82
KALB_6298	11-252	1449976	Kutzneria albida DSM 43870	KALB_6298-11_252-1449976-Kutzneria_albida_DSM-Actinobacteria	Actinobacteria	-
KUTG_02509	34-292	345341	Kutzneria sp 744	KUTG_02509-34_292-345341-Kutzneria_sp_744-Actinobacteria	Actinobacteria	-
LLO_2213	2-264	661367	Legionella longbeachae NSW150	LLO_2213-2_264-661367-Legionella_longbeach-Proteobacteria	Proteobacteria	-
lpbnt_00293	2-264	446	Legionella pneumophila GCA 000950695	lpbnt_00293-2_264-446-Legionella_pneumophi-Proteobacteria	Proteobacteria	-
lptwr_00170	2-264	446	Legionella pneumophila GCA 000950745	lptwr_00170-2_264-446-Legionella_pneumophi-Proteobacteria	Proteobacteria	-
lpymt_00226	2-264	446	Legionella pneumophila GCA 000953935	lpymt_00226-2_264-446-Legionella_pneumophi-Proteobacteria	Proteobacteria	-
LPC_0257	2-264	400673	Legionella pneumophila str Corby	LPC_0257-2_264-400673-Legionella_pneumophi-Proteobacteria	Proteobacteria	-
N750_10530	2-264	1383065	Legionella pneumophila str Leg01 53	N750_10530-2_264-1383065-Legionella_pneumophi-Proteobacteria	Proteobacteria	-
lpl0237	2-264	297245	Legionella pneumophila str Lens	lpl0237-2_264-297245-Legionella_pneumophi-Proteobacteria	Proteobacteria	-
LPO_0206	5-250	91891	Legionella pneumophila subsp pneumophila	LPO_0206-5_250-91891-Legionella_pneumophi-Proteobacteria	Proteobacteria	-
lpg0175	2-264	272624	Legionella pneumophila subsp pneumophila str Philadelphia 1	lpg0175-2_264-272624-Legionella_pneumophi-Proteobacteria	Proteobacteria	-
MPH_06124	370-637	1126212	Macrophomina phaseolina strain MS6	MPH_06124-370_637-1126212-Macrophomina_phaseol-Dothideomycetes	Dothideomycetes	1.6e-84
MGG_08540	388-671	242507	Magnaporthe oryzae 70 15	MGG_08540-388_671-242507-Magnaporthe_oryzae_7-Sordariomycetes	Sordariomycetes	9.6e-92
MBM_08681	348-621	1072389	Marssonina brunnea f sp multigermtubi MB m1	MBM_08681-348_621-1072389-Marssonina_brunnea_f-Leotiomycetes	Leotiomycetes	6.4e-84
MAC_08553	415-695	655827	Metarhizium acridum strain CQMa 102	MAC_08553-415_695-655827-Metarhizium_acridum_-Sordariomycetes	Sordariomycetes	1.1e-96
MANI_008329	369-649	5530	Metarhizium anisopliae	MANI_008329-369_649-5530-Metarhizium_anisopli-Sordariomycetes	Sordariomycetes	3.5e-97
MAN_09835	322-602	1276135	Metarhizium anisopliae ARSEF 549	MAN_09835-322_602-1276135-Metarhizium_anisopli-Sordariomycetes	Sordariomycetes	4.2e-92
MBR_02241	369-649	1276141	Metarhizium brunneum ARSEF 3297	MBR_02241-369_649-1276141-Metarhizium_brunneum-Sordariomycetes	Sordariomycetes	3.5e-97
MGU_04362	369-649	1276136	Metarhizium guizhouense ARSEF 977	MGU_04362-369_649-1276136-Metarhizium_guizhoue-Sordariomycetes	Sordariomycetes	4.8e-97
MGU_11531	358-638	1276136	Metarhizium guizhouense ARSEF 977	MGU_11531-358_638-1276136-Metarhizium_guizhoue-Sordariomycetes	Sordariomycetes	2.2e-92
MAJ_00426	369-649	1276143	Metarhizium majus ARSEF 297	MAJ_00426-369_649-1276143-Metarhizium_majus_AR-Sordariomycetes	Sordariomycetes	4.8e-97
X797_000240	369-649	568076	Metarhizium robertsii strain ARSEF 23 ATCC MYA 3075	X797_000240-369_649-568076-Metarhizium_robertsi-Sordariomycetes	Sordariomycetes	3.5e-97
NechaG51584	291-561	660122	Nectria haematococca mpVI 77 13 4	NechaG51584-291_561-660122-Nectria_haematococca-Sordariomycetes	Sordariomycetes	1e-93
UCRNP2_555	370-638	1287680	Neofusicoccum parvum UCRNP2	UCRNP2_555-370_638-1287680-Neofusicoccum_parvum-Dothideomycetes	Dothideomycetes	8.8e-84
AK830_g6625	363-642	78410	Neonectria ditissima	AK830_g6625-363_642-78410-Neonectria_ditissima-Sordariomycetes	Sordariomycetes	1.4e-95
AK830_g7197	365-645	78410	Neonectria ditissima	AK830_g7197-365_645-78410-Neonectria_ditissima-Sordariomycetes	Sordariomycetes	5.4e-97
NBRGN_110_01010	26-268	1206724	Nocardia brasiliensis NBRC 14402	NBRGN_110_01010-26_268-1206724-Nocardia_brasiliensi-Actinobacteria	Actinobacteria	-
OIDMADRAFT_99360	431-706	913774	Oidiodendron maius Zn	OIDMADRAFT_99360-431_706-913774-Oidiodendron_maius_Z-Leotiomycetes	Leotiomycetes	1.1e-87
GZ59_34170	6-269	29471	Pectobacterium atrosepticum GCA 000749965	GZ59_34170-6_269-29471-Pectobacterium_atros-Proteobacteria	Proteobacteria	-
OI69_12035	6-269	554	Pectobacterium carotovorum	OI69_12035-6_269-554-Pectobacterium_carot-Proteobacteria	Proteobacteria	-
KKH3_31310	6-269	1507808	Pectobacterium carotovorum subsp actinidiae	KKH3_31310-6_269-1507808-Pectobacterium_carot-Proteobacteria	Proteobacteria	-
IV99_10385	28-278	180957	Pectobacterium carotovorum subsp brasiliense GCA 000738115	IV99_10385-28_278-180957-Pectobacterium_carot-Proteobacteria	Proteobacteria	-
IW01_01830	28-278	180957	Pectobacterium carotovorum subsp brasiliense GCA 000738125	IW01_01830-28_278-180957-Pectobacterium_carot-Proteobacteria	Proteobacteria	-
RC90_04760	28-278	180957	Pectobacterium carotovorum subsp brasiliense GCA 000808145	RC90_04760-28_278-180957-Pectobacterium_carot-Proteobacteria	Proteobacteria	-
RC94_02340	28-278	180957	Pectobacterium carotovorum subsp brasiliense GCA 000808315	RC94_02340-28_278-180957-Pectobacterium_carot-Proteobacteria	Proteobacteria	-
RC95_09700	28-278	180957	Pectobacterium carotovorum subsp brasiliense GCA 000808335	RC95_09700-28_278-180957-Pectobacterium_carot-Proteobacteria	Proteobacteria	-
RC88_16515	7-270	555	Pectobacterium carotovorum subsp carotovorum	RC88_16515-7_270-555-Pectobacterium_carot-Proteobacteria	Proteobacteria	-
KP17_14920	28-278	555	Pectobacterium carotovorum subsp carotovorum	KP17_14920-28_278-555-Pectobacterium_carot-Proteobacteria	Proteobacteria	-
RC84_07215	28-278	555	Pectobacterium carotovorum subsp carotovorum GCA 000808215	RC84_07215-28_278-555-Pectobacterium_carot-Proteobacteria	Proteobacteria	-
RC86_04920	28-278	555	Pectobacterium carotovorum subsp carotovorum GCA 000808355	RC86_04920-28_278-555-Pectobacterium_carot-Proteobacteria	Proteobacteria	-
RC83_10455	28-278	555	Pectobacterium carotovorum subsp carotovorum GCA 000808375	RC83_10455-28_278-555-Pectobacterium_carot-Proteobacteria	Proteobacteria	-
RC88_05275	28-278	555	Pectobacterium carotovorum subsp carotovorum GCA 000808415	RC88_05275-28_278-555-Pectobacterium_carot-Proteobacteria	Proteobacteria	-
RC98_15985	28-278	555	Pectobacterium carotovorum subsp carotovorum GCA 000808475	RC98_15985-28_278-555-Pectobacterium_carot-Proteobacteria	Proteobacteria	-
RC99_12005	28-278	555	Pectobacterium carotovorum subsp carotovorum GCA 000808495	RC99_12005-28_278-555-Pectobacterium_carot-Proteobacteria	Proteobacteria	-
RD01_07350	28-278	555	Pectobacterium carotovorum subsp carotovorum GCA 000808515	RD01_07350-28_278-555-Pectobacterium_carot-Proteobacteria	Proteobacteria	-
G032_15750	6-269	1267545	Pectobacterium carotovorum subsp carotovorum ICMP 5702	G032_15750-6_269-1267545-Pectobacterium_carot-Proteobacteria	Proteobacteria	-
PC1_2908	18-278	561230	Pectobacterium carotovorum subsp carotovorum PC1	PC1_2908-18_278-561230-Pectobacterium_carot-Proteobacteria	Proteobacteria	-
PC1_3224	7-270	561230	Pectobacterium carotovorum subsp carotovorum PC1	PC1_3224-7_270-561230-Pectobacterium_carot-Proteobacteria	Proteobacteria	-
G033_15955	7-270	1267544	Pectobacterium carotovorum subsp carotovorum UGC32	G033_15955-7_270-1267544-Pectobacterium_carot-Proteobacteria	Proteobacteria	-
KS43_19890	6-269	78398	Pectobacterium carotovorum subsp odoriferum	KS43_19890-6_269-78398-Pectobacterium_carot-Proteobacteria	Proteobacteria	-
BCS7_14800	27-278	78398	Pectobacterium carotovorum subsp odoriferum	BCS7_14800-27_278-78398-Pectobacterium_carot-Proteobacteria	Proteobacteria	-
KS43_13260	27-278	78398	Pectobacterium carotovorum subsp odoriferum GCA 000754765	KS43_13260-27_278-78398-Pectobacterium_carot-Proteobacteria	Proteobacteria	-
Y17_2596	2-265	1175631	Pectobacterium wasabiae CFBP 3304	Y17_2596-2_265-1175631-Pectobacterium_wasab-Proteobacteria	Proteobacteria	-
Pecwa_1104	2-265	561231	Pectobacterium wasabiae WPP163	Pecwa_1104-2_265-561231-Pectobacterium_wasab-Proteobacteria	Proteobacteria	-
PMG11_08570	423-703	104259	Penicillium brasilianum	PMG11_08570-423_703-104259-Penicillium_brasilia-Eurotiomycetes	Eurotiomycetes	2.6e-94
PCAMFM013_S005g000283	322-602	1429867	Penicillium camemberti FM 013	PCAMFM013_S005g000283-322_602-1429867-Penicillium_camember-Eurotiomycetes	Eurotiomycetes	7.4e-57
PDIP_48450	420-700	1170230	Penicillium digitatum Pd1	PDIP_48450-420_700-1170230-Penicillium_digitatu-Eurotiomycetes	Eurotiomycetes	8.5e-95
PEX2_076760	357-632	27334	Penicillium expansum	PEX2_076760-357_632-27334-Penicillium_expansum-Eurotiomycetes	Eurotiomycetes	3.9e-92
ACN38_g11848	322-602	229535	Penicillium nordicum	ACN38_g11848-322_602-229535-Penicillium_nordicum-Eurotiomycetes	Eurotiomycetes	7.1e-54
PDE_09884	423-703	933388	Penicillium oxalicum 114 2	PDE_09884-423_703-933388-Penicillium_oxalicum-Eurotiomycetes	Eurotiomycetes	9e-94
PDE_01188	323-603	933388	Penicillium oxalicum 114 2	PDE_01188-323_603-933388-Penicillium_oxalicum-Eurotiomycetes	Eurotiomycetes	3.7e-59
U727_00431130221	325-605	60172	Penicillium solitum	U727_00431130221-325_605-60172-Penicillium_solitum-Eurotiomycetes	Eurotiomycetes	3.9e-50
PFICI_15197	363-646	1229662	Pestalotiopsis fici W106 1	PFICI_15197-363_646-1229662-Pestalotiopsis_fici_-Sordariomycetes	Sordariomycetes	3e-95
SNOG_14730	244-504	321614	Phaeosphaeria nodorum strain SN15 ATCC MYA 4574 FGSC 10173	SNOG_14730-244_504-321614-Phaeosphaeria_nodoru-Dothideomycetes	Dothideomycetes	3.7e-13
plu2817	7-269	243265	Photorhabdus luminescens subsp laumondii TTO1	plu2817-7_269-243265-Photorhabdus_lumines-Proteobacteria	Proteobacteria	-
TI10_00055	7-269	171439	Photorhabdus luminescens subsp luminescens	TI10_00055-7_269-171439-Photorhabdus_lumines-Proteobacteria	Proteobacteria	-
PTE_03652	6-269	1004151	Photorhabdus temperata subsp khanii NC19	PTE_03652-6_269-1004151-Photorhabdus_tempera-Proteobacteria	Proteobacteria	-
L915_07127	2-268	4792	Phytophthora parasitica GCA 000509465	L915_07127-2_268-4792-Phytophthora_parasit-Oomycetes	Oomycetes	-
L917_06965	3-275	4792	Phytophthora parasitica GCA 000509505	L917_06965-3_275-4792-Phytophthora_parasit-Oomycetes	Oomycetes	-
F442_07322	347-621	1317064	Phytophthora parasitica P10297	F442_07322-347_621-1317064-Phytophthora_parasit-Oomycetes	Oomycetes	2.2e-75
F442_07317	349-621	1317064	Phytophthora parasitica P10297	F442_07317-349_621-1317064-Phytophthora_parasit-Oomycetes	Oomycetes	2.5e-76
F443_07250	336-621	1317065	Phytophthora parasitica P1569	F443_07250-336_621-1317065-Phytophthora_parasit-Oomycetes	Oomycetes	2.8e-76
F444_07326	342-627	1317066	Phytophthora parasitica P1976	F444_07326-342_627-1317066-Phytophthora_parasit-Oomycetes	Oomycetes	3.7e-81
F444_07320	4-234	1317066	Phytophthora parasitica P1976	F444_07320-4_234-1317066-Phytophthora_parasit-Oomycetes	Oomycetes	-
Phyra82680	50-323	164328	Phytophthora ramorum	Phyra82680-50_323-164328-Phytophthora_ramorum-Oomycetes	Oomycetes	-
Phyra82679	348-621	164328	Phytophthora ramorum	Phyra82679-348_621-164328-Phytophthora_ramorum-Oomycetes	Oomycetes	6.1e-76
Phyra83731	344-617	164328	Phytophthora ramorum	Phyra83731-344_617-164328-Phytophthora_ramorum-Oomycetes	Oomycetes	2.3e-76
Phyra83730	354-627	164328	Phytophthora ramorum	Phyra83730-354_627-164328-Phytophthora_ramorum-Oomycetes	Oomycetes	3.3e-79
Phyra87197	72-345	164328	Phytophthora ramorum	Phyra87197-72_345-164328-Phytophthora_ramorum-Oomycetes	Oomycetes	0.00087
Physo138388	347-621	67593	Phytophthora sojae strain P6497	Physo138388-347_621-67593-Phytophthora_sojae_s-Oomycetes	Oomycetes	7.3e-77
PPSIR1_26373	8-227	391625	Plesiocystis pacifica SIR 1	PPSIR1_26373-8_227-391625-Plesiocystis_pacific-Proteobacteria	Proteobacteria	-
PODANS_3_7890	359-651	515849	Podospora anserina S mat	PODANS_3_7890-359_651-515849-Podospora_anserina_S-Sordariomycetes	Sordariomycetes	1.3e-92
TW73_02790	488-733	43662	Pseudoalteromonas piscicida GCA 000967575	TW73_02790-488_733-43662-Pseudoalteromonas_pi-Proteobacteria	Proteobacteria	4.4e-63
PPIS_15080	482-733	1117317	Pseudoalteromonas piscicida JCM 20779	PPIS_15080-482_733-1117317-Pseudoalteromonas_pi-Proteobacteria	Proteobacteria	6.1e-63
TW76_16360	2-251	151081	Pseudoalteromonas ruthenica	TW76_16360-2_251-151081-Pseudoalteromonas_ru-Proteobacteria	Proteobacteria	-
W04_1139	10-263	1702169	Pseudoalteromonas sp SW0106 04	W04_1139-10_263-1702169-Pseudoalteromonas_sp-Proteobacteria	Proteobacteria	-
MYCFIDRAFT_185915	301-581	383855	Pseudocercospora fijiensis strain CIRAD86	MYCFIDRAFT_185915-301_581-383855-Pseudocercospora_fij-Dothideomycetes	Dothideomycetes	1.2e-97
PSEEN0964	335-585	384676	Pseudomonas entomophila L48	PSEEN0964-335_585-384676-Pseudomonas_entomoph-Proteobacteria	Proteobacteria	1e-59
RU08_25195	342-587	47880	Pseudomonas fulva	RU08_25195-342_587-47880-Pseudomonas_fulva-Proteobacteria	Proteobacteria	1.7e-54
TU81_09920	338-585	163011	Pseudomonas lini GCA 001238395	TU81_09920-338_585-163011-Pseudomonas_lini_GCA-Proteobacteria	Proteobacteria	4.1e-56
TU74_00850	8-269	86185	Pseudomonas lundensis	TU74_00850-8_269-86185-Pseudomonas_lundensi-Proteobacteria	Proteobacteria	-
N005_15240	341-585	1348058	Pseudomonas mediterranea CFBP 5447	N005_15240-341_585-1348058-Pseudomonas_mediterr-Proteobacteria	Proteobacteria	2.7e-58
UB48_09185	341-585	1619950	Pseudomonas sp 2 2015	UB48_09185-341_585-1619950-Pseudomonas_sp_2_201-Proteobacteria	Proteobacteria	6.2e-59
TU87_11135	10-269	1608993	Pseudomonas sp DSM 28140	TU87_11135-10_269-1608993-Pseudomonas_sp_DSM_2-Proteobacteria	Proteobacteria	-
PMI36_00805	339-585	1144338	Pseudomonas sp GM79	PMI36_00805-339_585-1144338-Pseudomonas_sp_GM79-Proteobacteria	Proteobacteria	2.3e-55
BV82_0210	316-585	1460691	Pseudomonas sp P482	BV82_0210-316_585-1460691-Pseudomonas_sp_P482-Proteobacteria	Proteobacteria	1.1e-59
BN844_3361	339-582	984195	Pseudomonas sp SHC52	BN844_3361-339_582-984195-Pseudomonas_sp_SHC52-Proteobacteria	Proteobacteria	4.1e-57
ACS77_01265	339-585	317	Pseudomonas syringae GCA 001238485	ACS77_01265-339_585-317-Pseudomonas_syringae-Proteobacteria	Proteobacteria	9.1e-56
EPrPwG00000025073	245-524	1223558	Pythium iwayamai	EPrPwG00000025073-245_524-1223558-Pythium_iwayamai-Oomycetes	Oomycetes	1.3e-46
PYU1_G002786	357-632	431595	Pythium ultimum DAOM BR144	PYU1_G002786-357_632-431595-Pythium_ultimum_DAOM-Oomycetes	Oomycetes	5.8e-81
PYU1_G002777	125-401	431595	Pythium ultimum DAOM BR144	PYU1_G002777-125_401-431595-Pythium_ultimum_DAOM-Oomycetes	Oomycetes	3.4e-20
SDRG_06027	311-582	1156394	Saprolegnia diclina VS20	SDRG_06027-311_582-1156394-Saprolegnia_diclina_-Oomycetes	Oomycetes	4.9e-63
SDRG_16241	377-646	1156394	Saprolegnia diclina VS20	SDRG_16241-377_646-1156394-Saprolegnia_diclina_-Oomycetes	Oomycetes	1.8e-79
SDRG_06374	329-595	1156394	Saprolegnia diclina VS20	SDRG_06374-329_595-1156394-Saprolegnia_diclina_-Oomycetes	Oomycetes	2.1e-69
SPRG_10780	308-587	695850	Saprolegnia parasitica strain CBS 223 65	SPRG_10780-308_587-695850-Saprolegnia_parasiti-Oomycetes	Oomycetes	6.3e-64
SPRG_15642	375-643	695850	Saprolegnia parasitica strain CBS 223 65	SPRG_15642-375_643-695850-Saprolegnia_parasiti-Oomycetes	Oomycetes	3e-79
SPRG_08498	328-591	695850	Saprolegnia parasitica strain CBS 223 65	SPRG_08498-328_591-695850-Saprolegnia_parasiti-Oomycetes	Oomycetes	2.4e-69
CR62_04560	9-270	82995	Serratia grimesii	CR62_04560-9_270-82995-Serratia_grimesii-Proteobacteria	Proteobacteria	-
XJ20_20410	9-270	614	Serratia liquefaciens	XJ20_20410-9_270-614-Serratia_liquefacien-Proteobacteria	Proteobacteria	-
SLIQ_19175	9-270	1460083	Serratia liquefaciens FK01	SLIQ_19175-9_270-1460083-Serratia_liquefacien-Proteobacteria	Proteobacteria	-
P805_03236	8-270	1400186	Serratia marcescens BIDMC 44	P805_03236-8_270-1400186-Serratia_marcescens_-Proteobacteria	Proteobacteria	-
P812_00378	8-270	1400187	Serratia marcescens BIDMC 50	P812_00378-8_270-1400187-Serratia_marcescens_-Proteobacteria	Proteobacteria	-
AF53_03514	8-270	1445864	Serratia marcescens BIDMC 80	AF53_03514-8_270-1445864-Serratia_marcescens_-Proteobacteria	Proteobacteria	-
DP21_4748	8-270	615	Serratia marcescens GCA 000743395	DP21_4748-8_270-615-Serratia_marcescens_-Proteobacteria	Proteobacteria	-
SN04_03916	8-270	615	Serratia marcescens GCA 001034395	SN04_03916-8_270-615-Serratia_marcescens_-Proteobacteria	Proteobacteria	-
SM39_0024	7-270	1334564	Serratia marcescens SM39	SM39_0024-7_270-1334564-Serratia_marcescens_-Proteobacteria	Proteobacteria	-
AN698_15900	8-270	211759	Serratia marcescens subsp marcescens	AN698_15900-8_270-211759-Serratia_marcescens_-Proteobacteria	Proteobacteria	-
AB868_00312	8-270	211759	Serratia marcescens subsp marcescens	AB868_00312-8_270-211759-Serratia_marcescens_-Proteobacteria	Proteobacteria	-
SMDB11_0022	8-270	273526	Serratia marcescens subsp marcescens Db11	SMDB11_0022-8_270-273526-Serratia_marcescens_-Proteobacteria	Proteobacteria	-
F518_10167	8-270	1263833	Serratia marcescens VGH107	F518_10167-8_270-1263833-Serratia_marcescens_-Proteobacteria	Proteobacteria	-
SMWW4_v1c06960	8-270	435998	Serratia marcescens WW4	SMWW4_v1c06960-8_270-435998-Serratia_marcescens_-Proteobacteria	Proteobacteria	-
JL05_04335	8-270	458197	Serratia nematodiphila	JL05_04335-8_270-458197-Serratia_nematodiphi-Proteobacteria	Proteobacteria	-
B194_0638	9-270	1206776	Serratia plymuthica A30	B194_0638-9_270-1206776-Serratia_plymuthica_-Proteobacteria	Proteobacteria	-
Q5A_02890	9-270	1154756	Serratia plymuthica PRI 2C	Q5A_02890-9_270-1154756-Serratia_plymuthica_-Proteobacteria	Proteobacteria	-
Spro_0704	9-270	399741	Serratia proteamaculans strain 568	Spro_0704-9_270-399741-Serratia_proteamacul-Proteobacteria	Proteobacteria	-
SerAS12_0644	9-270	768490	Serratia sp AS12	SerAS12_0644-9_270-768490-Serratia_sp_AS12-Proteobacteria	Proteobacteria	-
ABA78_03820	8-270	1656220	Serratia sp TEL	ABA78_03820-8_270-1656220-Serratia_sp_TEL-Proteobacteria	Proteobacteria	-
M422DRAFT_170957	310-585	990650	Sphaerobolus stellatus SS14	M422DRAFT_170957-310_585-990650-Sphaerobolus_stellat-Basidiomycota	Basidiomycota	8.9e-69
M422DRAFT_779977	417-692	990650	Sphaerobolus stellatus SS14	M422DRAFT_779977-417_692-990650-Sphaerobolus_stellat-Basidiomycota	Basidiomycota	1.1e-68
SEPMUDRAFT_150211	384-667	692275	Sphaerulina musiva strain SO2202	SEPMUDRAFT_150211-384_667-692275-Sphaerulina_musiva_s-Dothideomycetes	Dothideomycetes	1.5e-98
AC230_19790	9-271	1678637	Streptomyces caatingaensis	AC230_19790-9_271-1678637-Streptomyces_caating-Actinobacteria	Actinobacteria	-
GZL_02118	6-245	1262452	Streptomyces sp 769	GZL_02118-6_245-1262452-Streptomyces_sp_769-Actinobacteria	Actinobacteria	-
PISL3812_06189	361-641	28573	Talaromyces islandicus	PISL3812_06189-361_641-28573-Talaromyces_islandic-Eurotiomycetes	Eurotiomycetes	1.1e-92
PMAA_080180	374-649	441960	Talaromyces marneffei ATCC 18224	PMAA_080180-374_649-441960-Talaromyces_marneffe-Eurotiomycetes	Eurotiomycetes	7e-86
SG35_15640	342-586	485447	Thalassomonas actiniarum	SG35_15640-342_586-485447-Thalassomonas_actini-Proteobacteria	Proteobacteria	1.1e-56
SG34_19955	344-586	137584	Thalassomonas viridans	SG34_19955-344_586-137584-Thalassomonas_virida-Proteobacteria	Proteobacteria	1.3e-56
TD95_003224	365-652	72032	Thielaviopsis punctulata	TD95_003224-365_652-72032-Thielaviopsis_punctu-Sordariomycetes	Sordariomycetes	4.7e-96
TOPH_06674	377-657	1163406	Tolypocladium ophioglossoides CBS 100239	TOPH_06674-377_657-1163406-Tolypocladium_ophiog-Sordariomycetes	Sordariomycetes	2.9e-95
VHEMI00313	388-668	1531966	Torrubiella hemipterigena	VHEMI00313-388_668-1531966-Torrubiella_hemipter-Sordariomycetes	Sordariomycetes	3.8e-96
VHEMI08329	384-664	1531966	Torrubiella hemipterigena	VHEMI08329-384_664-1531966-Torrubiella_hemipter-Sordariomycetes	Sordariomycetes	3.1e-95
TRIATDRAFT_34174	342-620	452589	Trichoderma atroviride IMI 206040	TRIATDRAFT_34174-342_620-452589-Trichoderma_atroviri-Sordariomycetes	Sordariomycetes	2.9e-87
TRIATDRAFT_47858	328-608	452589	Trichoderma atroviride IMI 206040	TRIATDRAFT_47858-328_608-452589-Trichoderma_atroviri-Sordariomycetes	Sordariomycetes	8.4e-96
TRIATDRAFT_88424	378-658	452589	Trichoderma atroviride IMI 206040	TRIATDRAFT_88424-378_658-452589-Trichoderma_atroviri-Sordariomycetes	Sordariomycetes	1.7e-89
THAR02_04980	378-658	5544	Trichoderma harzianum	THAR02_04980-378_658-5544-Trichoderma_harzianu-Sordariomycetes	Sordariomycetes	2.3e-97
TRIREDRAFT_69881	311-577	431241	Trichoderma reesei QM6a	TRIREDRAFT_69881-311_577-431241-Trichoderma_reesei_Q-Sordariomycetes	Sordariomycetes	3.9e-95
M419DRAFT_91479	377-657	1344414	Trichoderma reesei RUT C 30	M419DRAFT_91479-377_657-1344414-Trichoderma_reesei_R-Sordariomycetes	Sordariomycetes	1.3e-96
TRIVIDRAFT_187811	329-587	413071	Trichoderma virens Gv29 8	TRIVIDRAFT_187811-329_587-413071-Trichoderma_virens_G-Sordariomycetes	Sordariomycetes	1.5e-96
UREG_02862	360-640	336963	Uncinocarpus reesii 1704	UREG_02862-360_640-336963-Uncinocarpus_reesii_-Eurotiomycetes	Eurotiomycetes	1.3e-90
UVI_034320	175-458	1159556	Ustilaginoidea virens GCA 000965225	UVI_034320-175_458-1159556-Ustilaginoidea_viren-Sordariomycetes	Sordariomycetes	5.7e-42
BN1723_004920	278-558	100787	Verticillium longisporum	BN1723_004920-278_558-100787-Verticillium_longisp-Sordariomycetes	Sordariomycetes	1.8e-87
BN1708_006888	340-607	100787	Verticillium longisporum	BN1708_006888-340_607-100787-Verticillium_longisp-Sordariomycetes	Sordariomycetes	1.4e-73
VAA_02643	23-282	882102	Vibrio anguillarum 775	VAA_02643-23_282-882102-Vibrio_anguillarum_7-Proteobacteria	Proteobacteria	-
VCG_002125	7-268	592313	Vibrio cholerae 12129 1	VCG_002125-7_268-592313-Vibrio_cholerae_1212-Proteobacteria	Proteobacteria	-
A59_2030	2-263	417397	Vibrio cholerae 623 39	A59_2030-2_263-417397-Vibrio_cholerae_623_-Proteobacteria	Proteobacteria	-
A33_021859	2-263	404974	Vibrio cholerae AM 19226	A33_021859-2_263-404974-Vibrio_cholerae_AM_1-Proteobacteria	Proteobacteria	-
VCCP10303_2025	2-263	991990	Vibrio cholerae CP1030 3	VCCP10303_2025-2_263-991990-Vibrio_cholerae_CP10-Proteobacteria	Proteobacteria	-
VCCP1035_2452	2-263	991991	Vibrio cholerae CP1035 8	VCCP1035_2452-2_263-991991-Vibrio_cholerae_CP10-Proteobacteria	Proteobacteria	-
VIH_002552	2-263	675809	Vibrio cholerae CT 5369 93	VIH_002552-2_263-675809-Vibrio_cholerae_CT_5-Proteobacteria	Proteobacteria	-
DN37_453	2-263	666	Vibrio cholerae GCA 000736765	DN37_453-2_263-666-Vibrio_cholerae_GCA_-Proteobacteria	Proteobacteria	-
DN41_953	2-263	666	Vibrio cholerae GCA 000736785	DN41_953-2_263-666-Vibrio_cholerae_GCA_-Proteobacteria	Proteobacteria	-
ERS013199_02691	2-271	666	Vibrio cholerae GCA 001251415	ERS013199_02691-2_271-666-Vibrio_cholerae_GCA_-Proteobacteria	Proteobacteria	-
CFW18078	2-263	666	Vibrio cholerae GCA 001292745	CFW18078-2_263-666-Vibrio_cholerae_GCA_-Proteobacteria	Proteobacteria	-
XV83_02640	2-263	666	Vibrio cholerae GCA 001402425	XV83_02640-2_263-666-Vibrio_cholerae_GCA_-Proteobacteria	Proteobacteria	-
ERS013280_00525	2-263	666	Vibrio cholerae GCA 001411585	ERS013280_00525-2_263-666-Vibrio_cholerae_GCA_-Proteobacteria	Proteobacteria	-
VCHE16_1814	2-263	991999	Vibrio cholerae HE 16	VCHE16_1814-2_263-991999-Vibrio_cholerae_HE_1-Proteobacteria	Proteobacteria	-
VCHE40_2101	2-263	992000	Vibrio cholerae HE 40	VCHE40_2101-2_263-992000-Vibrio_cholerae_HE_4-Proteobacteria	Proteobacteria	-
VCHE48_3109	2-263	991947	Vibrio cholerae HE48	VCHE48_3109-2_263-991947-Vibrio_cholerae_HE48-Proteobacteria	Proteobacteria	-
VC95412_002433	2-263	1095660	Vibrio cholerae O1 str 95412	VC95412_002433-2_263-1095660-Vibrio_cholerae_O1_s-Proteobacteria	Proteobacteria	-
VIB_002657	4-263	675813	Vibrio metschnikovii CIP 69 14	VIB_002657-4_263-675813-Vibrio_metschnikovii-Proteobacteria	Proteobacteria	-
VINI7043_17229	2-263	1051649	Vibrio nigripulchritudo ATCC 27043	VINI7043_17229-2_263-1051649-Vibrio_nigripulchrit-Proteobacteria	Proteobacteria	-
MADA3029_970031	2-263	1238444	Vibrio nigripulchritudo MADA3029	MADA3029_970031-2_263-1238444-Vibrio_nigripulchrit-Proteobacteria	Proteobacteria	-
VIBNIPon4_350032	2-263	1238445	Vibrio nigripulchritudo Pon4	VIBNIPon4_350032-2_263-1238445-Vibrio_nigripulchrit-Proteobacteria	Proteobacteria	-
VIBNISOn1_590002	2-263	1238450	Vibrio nigripulchritudo SOn1	VIBNISOn1_590002-2_263-1238450-Vibrio_nigripulchrit-Proteobacteria	Proteobacteria	-
VIBNIWn13_70029	2-263	1238451	Vibrio nigripulchritudo Wn13	VIBNIWn13_70029-2_263-1238451-Vibrio_nigripulchrit-Proteobacteria	Proteobacteria	-
VPR01S_04_01260	7-263	1219065	Vibrio proteolyticus NBRC 13287	VPR01S_04_01260-7_263-1219065-Vibrio_proteolyticus-Proteobacteria	Proteobacteria	-
VOA_002296	3-263	675815	Vibrio sp RC586	VOA_002296-3_263-675815-Vibrio_sp_RC586-Proteobacteria	Proteobacteria	-
XBW1_1622	8-271	40576	Xenorhabdus bovienii	XBW1_1622-8_271-40576-Xenorhabdus_bovienii-Proteobacteria	Proteobacteria	-
XBFFL1_2700010	7-271	1397852	Xenorhabdus bovienii str feltiae Florida	XBFFL1_2700010-7_271-1397852-Xenorhabdus_bovienii-Proteobacteria	Proteobacteria	-
XBFM1_2730020	8-271	1398200	Xenorhabdus bovienii str feltiae Moldova	XBFM1_2730020-8_271-1398200-Xenorhabdus_bovienii-Proteobacteria	Proteobacteria	-
XBI1_410011	7-271	1379677	Xenorhabdus bovienii str Intermedium	XBI1_410011-7_271-1379677-Xenorhabdus_bovienii-Proteobacteria	Proteobacteria	-
XBJ2_640004	7-271	1379676	Xenorhabdus bovienii str Jollieti	XBJ2_640004-7_271-1379676-Xenorhabdus_bovienii-Proteobacteria	Proteobacteria	-
XBKB1_3120005	7-271	1398204	Xenorhabdus bovienii str kraussei Becker Underwood	XBKB1_3120005-7_271-1398204-Xenorhabdus_bovienii-Proteobacteria	Proteobacteria	-
XBKQ1_300034	7-271	1398203	Xenorhabdus bovienii str kraussei Quebec	XBKQ1_300034-7_271-1398203-Xenorhabdus_bovienii-Proteobacteria	Proteobacteria	-
XBO1_2270030	7-271	1398202	Xenorhabdus bovienii str oregonense	XBO1_2270030-7_271-1398202-Xenorhabdus_bovienii-Proteobacteria	Proteobacteria	-
XBP1_2820075	8-271	1398201	Xenorhabdus bovienii str puntauvense	XBP1_2820075-8_271-1398201-Xenorhabdus_bovienii-Proteobacteria	Proteobacteria	-
XCR1_1420010	8-271	1427517	Xenorhabdus cabanillasii JM26	XCR1_1420010-8_271-1427517-Xenorhabdus_cabanill-Proteobacteria	Proteobacteria	-
XDD1_2892	8-271	351671	Xenorhabdus doucetiae	XDD1_2892-8_271-351671-Xenorhabdus_doucetia-Proteobacteria	Proteobacteria	-
AB204_13515	8-271	880157	Xenorhabdus khoisanae	AB204_13515-8_271-880157-Xenorhabdus_khoisana-Proteobacteria	Proteobacteria	-
XNC2_1198	8-270	1437823	Xenorhabdus nematophila AN6 1	XNC2_1198-8_270-1437823-Xenorhabdus_nematoph-Proteobacteria	Proteobacteria	-
XPG1_0844	8-271	1354304	Xenorhabdus poinarii G6	XPG1_0844-8_271-1354304-Xenorhabdus_poinarii-Proteobacteria	Proteobacteria	-
AFK69_02355	8-271	742178	Xenorhabdus sp GDc328	AFK69_02355-8_271-742178-Xenorhabdus_sp_GDc32-Proteobacteria	Proteobacteria	-
XSR1_390025	8-271	1427518	Xenorhabdus szentirmaii DSM 16338	XSR1_390025-8_271-1427518-Xenorhabdus_szentirm-Proteobacteria	Proteobacteria	-
A248_19980	345-624	1194420	Pseudomonas syringae pv actinidiae ICMP 19100	removed: long branch	Proteobacteria	1.4e-51
COCHEDRAFT_1213203	65-179	701091	Bipolaris maydis C5	removed: more than 50% gaps/ambiguity	Dothideomycetes	9.6e-11
COCVIDRAFT_31376	138-232	930091	Bipolaris victoriae FI3	removed: more than 50% gaps/ambiguity	Dothideomycetes	4.3e-13
COCVIDRAFT_114000	1-71	930091	Bipolaris victoriae FI3	removed: more than 50% gaps/ambiguity	Dothideomycetes	-
CISG_05189	259-441	454286	Coccidioides immitis RMSCC 3703	removed: more than 50% gaps/ambiguity	Eurotiomycetes	2.6e-54
CH063_13138	361-453	80884	Colletotrichum higginsianum	removed: more than 50% gaps/ambiguity	Sordariomycetes	1.1e-97
UCREL1_9310	359-487	1287681	Eutypa lata UCREL1	removed: more than 50% gaps/ambiguity	Sordariomycetes	6.3e-97
CEDDRAFT_03824	12-114	258230	Frankia sp CeD	removed: more than 50% gaps/ambiguity	Actinobacteria	-
CEDDRAFT_03824	151-270	258230	Frankia sp CeD	removed: more than 50% gaps/ambiguity	Actinobacteria	-
FVEG_07693	359-471	334819	Fusarium verticillioides	removed: more than 50% gaps/ambiguity	Sordariomycetes	3.7e-92
FVEG_07693	463-617	334819	Fusarium verticillioides	removed: more than 50% gaps/ambiguity	Sordariomycetes	3.7e-92
Mar181_0897	105-167	491952	Marinomonas posidonica IVIA Po 181	removed: more than 50% gaps/ambiguity	Proteobacteria	-
Mar181_0897	247-325	491952	Marinomonas posidonica IVIA Po 181	removed: more than 50% gaps/ambiguity	Proteobacteria	-
MED121_00660	105-161	314277	Marinomonas sp MED121	removed: more than 50% gaps/ambiguity	Proteobacteria	-
MED121_00660	246-325	314277	Marinomonas sp MED121	removed: more than 50% gaps/ambiguity	Proteobacteria	-
TW85_14745	105-158	579484	Marinomonas sp S3726	removed: more than 50% gaps/ambiguity	Proteobacteria	-
TW85_14745	245-325	579484	Marinomonas sp S3726	removed: more than 50% gaps/ambiguity	Proteobacteria	-
MUS1_12705	110-174	1122207	Marinomonas ushuaiensis DSM 15871	removed: more than 50% gaps/ambiguity	Proteobacteria	-
MUS1_12705	251-332	1122207	Marinomonas ushuaiensis DSM 15871	removed: more than 50% gaps/ambiguity	Proteobacteria	-
OCS_04544	370-583	911162	Ophiocordyceps sinensis CO18	removed: more than 50% gaps/ambiguity	Sordariomycetes	1.9e-96
OCS_04544	579-615	911162	Ophiocordyceps sinensis CO18	removed: more than 50% gaps/ambiguity	Sordariomycetes	1.9e-96
SNOG_13968	359-484	321614	Phaeosphaeria nodorum strain SN15 ATCC MYA 4574 FGSC 10173	removed: more than 50% gaps/ambiguity	Dothideomycetes	5.5e-92
PITG_14118	283-473	403677	Phytophthora infestans strain T30 4	removed: more than 50% gaps/ambiguity	Oomycetes	5.6e-71
L915_07121	1-130	4792	Phytophthora parasitica GCA 000509465	removed: more than 50% gaps/ambiguity	Oomycetes	-
F443_07257	1-164	1317065	Phytophthora parasitica P1569	removed: more than 50% gaps/ambiguity	Oomycetes	-
F444_07327	1-189	1317066	Phytophthora parasitica P1976	removed: more than 50% gaps/ambiguity	Oomycetes	-
Physo138386	1-189	67593	Phytophthora sojae	removed: more than 50% gaps/ambiguity	Oomycetes	-
PYU1_G002775	410-564	431595	Pythium ultimum DAOM BR144	removed: more than 50% gaps/ambiguity	Oomycetes	4.2e-81
PYU1_G015035	1-105	431595	Pythium ultimum DAOM BR144	removed: more than 50% gaps/ambiguity	Oomycetes	-
SPRG_16431	6-124	695850	Saprolegnia parasitica strain CBS 223 65	removed: more than 50% gaps/ambiguity	Oomycetes	-
SPRG_15646	1-149	695850	Saprolegnia parasitica strain CBS 223 65	removed: more than 50% gaps/ambiguity	Oomycetes	-
TW65_07065	357-528	183478	Stemphylium lycopersici	removed: more than 50% gaps/ambiguity	Dothideomycetes	2e-88
VDBG_03512	362-486	526221	Verticillium alfalfae VaMs 102	removed: more than 50% gaps/ambiguity	Sordariomycetes	3.6e-96
BN1723_008698	312-485	100787	Verticillium longisporum	removed: more than 50% gaps/ambiguity	Sordariomycetes	3.7e-61
BN1723_008698	481-573	100787	Verticillium longisporum	removed: more than 50% gaps/ambiguity	Sordariomycetes	3.7e-61
ERS013140_00067	2-118	666	Vibrio cholerae GCA 001254855	removed: more than 50% gaps/ambiguity	Proteobacteria	-
ERS013138_01247	4-169	666	Vibrio cholerae GCA 001256695	removed: more than 50% gaps/ambiguity	Proteobacteria	-
VCHC43B1_2820	2-194	991939	Vibrio cholerae HC 43B1	removed: more than 50% gaps/ambiguity	Proteobacteria	-
VINI7043_26445	104-165	1051649	Vibrio nigripulchritudo ATCC 27043	removed: more than 50% gaps/ambiguity	Proteobacteria	-
VINI7043_26445	204-321	1051649	Vibrio nigripulchritudo ATCC 27043	removed: more than 50% gaps/ambiguity	Proteobacteria	-
TW74_24220	103-169	28173	Vibrio nigripulchritudo GCA 000967475	removed: more than 50% gaps/ambiguity	Proteobacteria	-
TW74_24220	204-321	28173	Vibrio nigripulchritudo GCA 000967475	removed: more than 50% gaps/ambiguity	Proteobacteria	-
VIBNIPon4_610031	103-169	1238445	Vibrio nigripulchritudo Pon4	removed: more than 50% gaps/ambiguity	Proteobacteria	-
VIBNIPon4_610031	203-321	1238445	Vibrio nigripulchritudo Pon4	removed: more than 50% gaps/ambiguity	Proteobacteria	-
VIBNISOn1_1210009	103-166	1238450	Vibrio nigripulchritudo SOn1	removed: more than 50% gaps/ambiguity	Proteobacteria	-
VIBNISOn1_1210009	203-321	1238450	Vibrio nigripulchritudo SOn1	removed: more than 50% gaps/ambiguity	Proteobacteria	-
Q018_03141	23-278	1402505	Pseudomonas aeruginosa BWHPSA005	removed: identical to Z695_0110290	Proteobacteria	-
V559_02904	23-278	1418244	Pseudomonas aeruginosa BWH058	removed: identical to YH69_15885	Proteobacteria	-
CH80_07370	23-278	287	Pseudomonas aeruginosa GCA 000710625	removed: identical to Y905_22485	Proteobacteria	-
BH77_13945	23-278	1441459	Pseudomonas aeruginosa C2773C	removed: identical to Y880_0112155	Proteobacteria	-
BBU_3411	18-278	1249477	Burkholderia pseudomallei NAU35A 3	removed: identical to Y603_5176	Proteobacteria	-
X894_4608	18-278	1434205	Burkholderia pseudomallei MSHR4462	removed: identical to Y601_3867	Proteobacteria	-
Y599_4202	17-278	1437003	Burkholderia pseudomallei MSHR3458	removed: identical to Y600_3028	Proteobacteria	-
DP43_5468	21-278	28450	Burkholderia pseudomallei GCA 000757235	removed: identical to Y598_5154	Proteobacteria	-
KU73_12260	6-269	55208	Pectobacterium wasabiae	removed: identical to Y17_2596	Proteobacteria	-
FFUJ_14001	365-644	5127	Gibberella fujikuroi strain CBS 195 34 IMI 58289 NRRL A 6831	removed: identical to Y057_6735	Sordariomycetes	5.6e-98
X884_952	19-278	1434197	Burkholderia pseudomallei MSHR4308	removed: identical to Y049_4592	Proteobacteria	-
X993_4438	18-278	1439852	Burkholderia pseudomallei K42	removed: identical to Y047_679	Proteobacteria	-
DP57_3963	22-278	28450	Burkholderia pseudomallei GCA 000757165	removed: identical to Y046_3652	Proteobacteria	-
X995_3538	21-278	1439854	Burkholderia pseudomallei B03	removed: identical to Y045_5148	Proteobacteria	-
SZ28_26190	17-278	28450	Burkholderia pseudomallei GCA 000932085	removed: identical to Y044_4394	Proteobacteria	-
X888_5790	18-278	1434200	Burkholderia pseudomallei MSHR4377	removed: identical to Y043_2743	Proteobacteria	-
X897_4597	20-278	1434208	Burkholderia pseudomallei ABCPW 30	removed: identical to Y042_755	Proteobacteria	-
X976_1513	18-278	1435374	Burkholderia pseudomallei MSHR7500	removed: identical to Y039_4459	Proteobacteria	-
BURPS1655_C0508	19-278	331109	Burkholderia pseudomallei 1655	removed: identical to Y038_2661	Proteobacteria	-
BBK_5353	20-278	1241583	Burkholderia pseudomallei NCTC 13179	removed: identical to Y037_4613	Proteobacteria	-
JT30_4857	21-278	28450	Burkholderia pseudomallei GCA 000756915	removed: identical to Y036_4906	Proteobacteria	-
Y600_3028	17-278	1437004	Burkholderia pseudomallei MSHR3709	removed: identical to Y035_3744	Proteobacteria	-
BG17_3857	20-278	1249473	Burkholderia pseudomallei MSHR491	removed: identical to Y033_2413	Proteobacteria	-
Y044_4394	17-278	1435994	Burkholderia pseudomallei MSHR2243	removed: identical to Y030_4608	Proteobacteria	-
Y035_3744	17-278	1435987	Burkholderia pseudomallei MSHR465J	removed: identical to Y028_3877	Proteobacteria	-
Y042_755	20-278	1435992	Burkholderia pseudomallei MSHR1357	removed: identical to Y027_2361	Proteobacteria	-
DR56_3656	20-278	1306417	Burkholderia pseudomallei MSHR5858	removed: identical to Y026_801	Proteobacteria	-
Y027_2361	20-278	1439861	Burkholderia pseudomallei TSV5	removed: identical to Y025_544	Proteobacteria	-
DR54_5473	21-278	1306419	Burkholderia pseudomallei HBPUB10303a	removed: identical to Y023_2970	Proteobacteria	-
XNA1_4890009	8-270	1437825	Xenorhabdus nematophila str Anatoliense	removed: identical to XNW1_380016	Proteobacteria	-
XNW1_380016	8-270	1437826	Xenorhabdus nematophila str Websteri	removed: identical to XNC3_190021	Proteobacteria	-
XNC3_190021	8-270	1306162	Xenorhabdus nematophila F1	removed: identical to XNC2_1198	Proteobacteria	-
LH67_06985	8-270	628	Xenorhabdus nematophila strain ATCC 19061 DSM 3370 LMG 1036 NCIB 9965 AN6	removed: identical to XNC1_1222	Proteobacteria	-
XNC1_1222	8-270	406817	Xenorhabdus nematophila ATCC 19061	removed: identical to XNA1_4890009	Proteobacteria	-
M495_02880	9-270	1346614	Serratia liquefaciens ATCC 27592	removed: identical to XJ20_20410	Proteobacteria	-
XBJ1_1354	7-271	406818	Xenorhabdus bovienii strain SS 2004	removed: identical to XBJ2_640004	Proteobacteria	-
XBFFR1_300005	7-271	1397851	Xenorhabdus bovienii str feltiae France	removed: identical to XBFFL1_2700010	Proteobacteria	-
Y045_5148	21-278	1435995	Burkholderia pseudomallei MSHR2451	removed: identical to X997_3565	Proteobacteria	-
SZ29_26680	21-278	28450	Burkholderia pseudomallei GCA 000757055	removed: identical to X996_4969	Proteobacteria	-
X899_969	21-278	1434210	Burkholderia pseudomallei TSV 25	removed: identical to X995_3538	Proteobacteria	-
DP59_1903	18-278	28450	Burkholderia pseudomallei GCA 000757175	removed: identical to X994_4518	Proteobacteria	-
BBQ_6053	18-278	1249474	Burkholderia pseudomallei MSHR511	removed: identical to X993_4438	Proteobacteria	-
DP65_4799	20-278	1306420	Burkholderia pseudomallei MSHR5848	removed: identical to X992_411	Proteobacteria	-
Y039_4459	18-278	1435991	Burkholderia pseudomallei MSHR1029	removed: identical to X990_1001	Proteobacteria	-
J103_14425	20-278	1306421	Burkholderia pseudomallei MSHR5855 GCA 000756065	removed: identical to X989_615	Proteobacteria	-
X996_4969	21-278	1439855	Burkholderia pseudomallei A79A	removed: identical to X988_3952	Proteobacteria	-
X983_3908	18-278	1435369	Burkholderia pseudomallei MSHR4003	removed: identical to X985_3852	Proteobacteria	-
X963_1359	20-278	1435048	Burkholderia pseudomallei MSHR7498	removed: identical to X984_4509	Proteobacteria	-
Y601_3867	18-278	1437005	Burkholderia pseudomallei MSHR640	removed: identical to X983_3908	Proteobacteria	-
Y036_4906	21-278	36773	Burkholderia sp MSHR44	removed: identical to X980_4835	Proteobacteria	-
X892_3592	20-278	1434203	Burkholderia pseudomallei MSHR3960	removed: identical to X979_1626	Proteobacteria	-
X980_4835	21-278	1435370	Burkholderia pseudomallei MSHR4000	removed: identical to X978_3730	Proteobacteria	-
X879_4089	20-278	1434192	Burkholderia pseudomallei MSHR3951	removed: identical to X977_5550	Proteobacteria	-
BUC_4347	18-278	557724	Burkholderia pseudomallei 576 GCA 000756185	removed: identical to X976_1513	Proteobacteria	-
Y026_801	20-278	1439860	Burkholderia pseudomallei TSV28	removed: identical to X963_1359	Proteobacteria	-
X992_411	20-278	1435362	Burkholderia pseudomallei MSHR5492	removed: identical to X962_130	Proteobacteria	-
X895_5166	20-278	1434206	Burkholderia pseudomallei MSHR4503	removed: identical to X947_446	Proteobacteria	-
X900_2970	20-278	1434211	Burkholderia pseudomallei BDU 2	removed: identical to X945_1339	Proteobacteria	-
X989_615	20-278	1435364	Burkholderia pseudomallei MSHR4378	removed: identical to X944_3545	Proteobacteria	-
X893_3578	18-278	1434204	Burkholderia pseudomallei TSV 31	removed: identical to X942_53	Proteobacteria	-
BBS_6014	18-278	1249476	Burkholderia pseudomallei NAU20B 16	removed: identical to X941_338	Proteobacteria	-
SY87_27885	20-278	28450	Burkholderia pseudomallei GCA 000757225	removed: identical to X900_2970	Proteobacteria	-
Y023_2970	21-278	1439857	Burkholderia pseudomallei A79D	removed: identical to X899_969	Proteobacteria	-
Y030_4608	17-278	1435983	Burkholderia pseudomallei MSHR332	removed: identical to X898_4564	Proteobacteria	-
VU09_30675	20-278	28450	Burkholderia pseudomallei GCA 001186165	removed: identical to X897_4597	Proteobacteria	-
X942_53	18-278	1434926	Burkholderia pseudomallei MSHR5596	removed: identical to X896_4824	Proteobacteria	-
DP62_3459	18-278	28450	Burkholderia pseudomallei GCA 000756905	removed: identical to X894_4608	Proteobacteria	-
Y603_5176	18-278	1437000	Burkholderia pseudomallei MSHR1153	removed: identical to X893_3578	Proteobacteria	-
Y034_4118	20-278	1435986	Burkholderia pseudomallei MSHR449	removed: identical to X892_3592	Proteobacteria	-
X994_4518	18-278	36773	Burkholderia sp TSV202	removed: identical to X891_4912	Proteobacteria	-
X883_4669	19-278	1434196	Burkholderia pseudomallei MSHR4304	removed: identical to X890_4410	Proteobacteria	-
BBN_3541	18-278	1249471	Burkholderia pseudomallei MSHR146	removed: identical to X888_5790	Proteobacteria	-
X881_4498	18-278	1434194	Burkholderia pseudomallei MSHR4300	removed: identical to X887_4714	Proteobacteria	-
X979_1626	20-278	1435371	Burkholderia pseudomallei MSHR7527	removed: identical to X885_4737	Proteobacteria	-
D512_24256	19-278	1247713	Burkholderia pseudomallei MSHR1043	removed: identical to X884_952	Proteobacteria	-
BBW_5711	19-278	884204	Burkholderia pseudomallei 1026b	removed: identical to X883_4669	Proteobacteria	-
ERS013350_04005	19-278	28450	Burkholderia pseudomallei GCA 001212705	removed: identical to X882_3502	Proteobacteria	-
Y047_679	18-278	1435997	Burkholderia pseudomallei MSHR3016	removed: identical to X881_4498	Proteobacteria	-
X948_582	21-278	1434931	Burkholderia pseudomallei MSHR5608	removed: identical to X880_5176	Proteobacteria	-
X885_4737	20-278	1434198	Burkholderia pseudomallei MSHR4372	removed: identical to X879_4089	Proteobacteria	-
MAA_01922	369-649	655844	Metarhizium robertsii ARSEF 23	removed: identical to X797_000240	Sordariomycetes	3.5e-97
Q007_00845	23-278	1402494	Pseudomonas aeruginosa S54485	removed: identical to X778_28390	Proteobacteria	-
BBL_1627	20-278	1249469	Burkholderia pseudomallei MSHR1328	removed: identical to VU09_30675	Proteobacteria	-
A55_2157	7-268	412966	Vibrio cholerae 1587	removed: identical to VS85_00237	Proteobacteria	-
ERS013128_00758	2-263	666	Vibrio cholerae GCA 001253555	removed: identical to VIJ_001073	Proteobacteria	-
VCHC17A1_2158	2-263	991951	Vibrio cholerae HC 17A1	removed: identical to VIG_001246	Proteobacteria	-
VCRC385_01333	7-268	345074	Vibrio cholerae RC385	removed: identical to VIF_002404	Proteobacteria	-
VIBNISFn135_940066	2-263	1238448	Vibrio nigripulchritudo SFn135	removed: identical to VIBNIWn13_70029	Proteobacteria	-
VINI7043_26445	204-321	1051649	Vibrio nigripulchritudo ATCC 27043	removed: identical to VIBNIWn13_420031	Proteobacteria	-
TW74_24220	103-169	28173	Vibrio nigripulchritudo GCA 000967475	removed: identical to VIBNIWn13_420031	Proteobacteria	-
VIBNIAM115_100014	2-263	1238430	Vibrio nigripulchritudo AM115	removed: identical to VIBNISO65_1470032	Proteobacteria	-
VIBNIFTn2_820009	103-169	1238441	Vibrio nigripulchritudo FTn2	removed: identical to VIBNISO65_1220031	Proteobacteria	-
VIBNIFTn2_820009	203-321	1238441	Vibrio nigripulchritudo FTn2	removed: identical to VIBNISO65_1220031	Proteobacteria	-
VIBNISFn135_530009	103-169	1238448	Vibrio nigripulchritudo SFn135	removed: identical to VIBNISFn27_760009	Proteobacteria	-
VIBNISFn135_530009	204-321	1238448	Vibrio nigripulchritudo SFn135	removed: identical to VIBNISFn27_760009	Proteobacteria	-
VIBNIBLFn1_940066	2-263	1238431	Vibrio nigripulchritudo BLFn1	removed: identical to VIBNISFn27_550029	Proteobacteria	-
TW74_09885	2-263	28173	Vibrio nigripulchritudo	removed: identical to VIBNISFn135_940066	Proteobacteria	-
VIBNIBLFn1_410031	103-169	1238431	Vibrio nigripulchritudo BLFn1	removed: identical to VIBNISFn135_530009	Proteobacteria	-
VIBNIBLFn1_410031	204-321	1238431	Vibrio nigripulchritudo BLFn1	removed: identical to VIBNISFn135_530009	Proteobacteria	-
VIBNISO65_1220031	103-169	1238449	Vibrio nigripulchritudo SO65	removed: identical to VIBNIPon4_610031	Proteobacteria	-
VIBNISO65_1220031	203-321	1238449	Vibrio nigripulchritudo SO65	removed: identical to VIBNIPon4_610031	Proteobacteria	-
VIBNISO65_1470032	2-263	1238449	Vibrio nigripulchritudo SO65	removed: identical to VIBNIPon4_350032	Proteobacteria	-
VIBNIAM115_80009	103-169	1238430	Vibrio nigripulchritudo AM115	removed: identical to VIBNIFTn2_820009	Proteobacteria	-
VIBNIAM115_80009	203-321	1238430	Vibrio nigripulchritudo AM115	removed: identical to VIBNIFTn2_820009	Proteobacteria	-
VIBNI_A3789	103-169	28173	Vibrio nigripulchritudo	removed: identical to VIBNIENn2_1110009	Proteobacteria	-
VIBNI_A3789	204-321	28173	Vibrio nigripulchritudo	removed: identical to VIBNIENn2_1110009	Proteobacteria	-
VIBNIENn2_570065	2-263	1238432	Vibrio nigripulchritudo ENn2	removed: identical to VIBNIBLFn1_940066	Proteobacteria	-
VIBNIENn2_1110009	103-169	1238432	Vibrio nigripulchritudo ENn2	removed: identical to VIBNIBLFn1_410031	Proteobacteria	-
VIBNIENn2_1110009	204-321	1238432	Vibrio nigripulchritudo ENn2	removed: identical to VIBNIBLFn1_410031	Proteobacteria	-
VIBNISFn27_760009	103-169	1238446	Vibrio nigripulchritudo SFn27	removed: identical to VIBNIAM115_80009	Proteobacteria	-
VIBNISOn1_1210009	203-321	1238450	Vibrio nigripulchritudo SOn1	removed: identical to VIBNIAM115_80009	Proteobacteria	-
VIBNIFTn2_1460032	2-263	1238441	Vibrio nigripulchritudo FTn2	removed: identical to VIBNIAM115_100014	Proteobacteria	-
VIBNIWn13_420031	103-169	1238451	Vibrio nigripulchritudo Wn13	removed: identical to VIBNI_A3789	Proteobacteria	-
VIBNIWn13_420031	204-321	1238451	Vibrio nigripulchritudo Wn13	removed: identical to VIBNI_A3789	Proteobacteria	-
VIJ_001073	2-263	675807	Vibrio cholerae RC27	removed: identical to VCV52_1912	Proteobacteria	-
VCB_002985	7-268	593590	Vibrio cholerae TMA 21	removed: identical to VCV51_031310	Proteobacteria	-
VCHC65A1_02272	2-263	991981	Vibrio cholerae HC 65A1	removed: identical to VCPCS023_002541	Proteobacteria	-
VCHC80A1_01969	2-263	991988	Vibrio cholerae HC 80A1	removed: identical to VCPCS022_002021	Proteobacteria	-
VCHC22A1_1993	2-263	991954	Vibrio cholerae HC 22A1	removed: identical to vcoNHCC006C_002297	Proteobacteria	-
VCHC7A1_03032	2-263	991931	Vibrio cholerae HC 7A1	removed: identical to VCNHCC010F_002291	Proteobacteria	-
A5A_022152	7-268	417398	Vibrio cholerae MZO 2	removed: identical to VCNHCC008D_002389	Proteobacteria	-
VCHC61A1_2830	2-263	991942	Vibrio cholerae HC 61A1	removed: identical to VCNHCC004A_002611	Proteobacteria	-
VIG_001246	2-263	675808	Vibrio cholerae INDRE 91 1	removed: identical to VCNEP21113_002353	Proteobacteria	-
VCHC68A1_01997	2-263	991983	Vibrio cholerae HC 68A1	removed: identical to VCNEP21106_002344	Proteobacteria	-
VCBJG01_1975	2-263	991997	Vibrio cholerae BJG 01	removed: identical to VCLMA_A1689	Proteobacteria	-
VCC_002967	7-268	593589	Vibrio cholerae RC9	removed: identical to VchoM_01177	Proteobacteria	-
VCCP104821_2848	2-263	991929	Vibrio cholerae CP1048 21	removed: identical to VCHFU02_2285	Proteobacteria	-
CQB50770	2-263	666	Vibrio cholerae GCA 000736855	removed: identical to VCHE40_2101	Proteobacteria	-
VCHE46_2108	2-263	992001	Vibrio cholerae HE 46	removed: identical to VCHE39_2800	Proteobacteria	-
A51_021007	2-263	412883	Vibrio cholerae MZO 3	removed: identical to VCHE25_2927	Proteobacteria	-
F546_06715	2-263	1263863	Vibrio cholerae O16 str 877 163	removed: identical to VCHE16_1814	Proteobacteria	-
VCHC37A1_2198	2-263	991958	Vibrio cholerae HC 37A1	removed: identical to VCHCUF01_2980	Proteobacteria	-
O3Y_09405	2-263	1134456	Vibrio cholerae IEC224	removed: identical to VCHC81A2_2025	Proteobacteria	-
VS85_00237	7-268	666	Vibrio cholerae serotype O1 strain ATCC 39315 El Tor Inaba N16961	removed: identical to VCHC81A1_02798	Proteobacteria	-
VCHC02A1_2107	2-263	991948	Vibrio cholerae HC 02A1	removed: identical to VCHC80A1_01969	Proteobacteria	-
VCHC72A2_02291	2-263	1000953	Vibrio cholerae HC 72A2	removed: identical to VCHC7A1_03032	Proteobacteria	-
AM628_01880	2-263	686	Vibrio cholerae O1 biovar El Tor GCA 001281595	removed: identical to VCHC78A1_02048	Proteobacteria	-
VCHC56A1_2207	2-263	991973	Vibrio cholerae HC 56A1	removed: identical to VCHC77A1_2070	Proteobacteria	-
VCHC61A2_2743	2-263	991943	Vibrio cholerae HC 61A2	removed: identical to VCHC72A2_02291	Proteobacteria	-
VCCP103811_2992	2-263	991925	Vibrio cholerae CP1038 11	removed: identical to VCHC71A1_01984	Proteobacteria	-
VCHC55C2_2105	2-263	991972	Vibrio cholerae HC 55C2	removed: identical to VCHC70A1_2127	Proteobacteria	-
VCHC33A2_1993	2-263	991957	Vibrio cholerae HC 33A2	removed: identical to VCHC69A1_2121	Proteobacteria	-
VCHC62A1_2288	2-263	992006	Vibrio cholerae HC 62A1	removed: identical to VCHC68A1_01997	Proteobacteria	-
VCHC48B2_2089	2-263	991966	Vibrio cholerae HC 48B2	removed: identical to VCHC67A1_02283	Proteobacteria	-
VC4260B_15410	2-263	1236549	Vibrio cholerae 4260B	removed: identical to VCHC65A1_02272	Proteobacteria	-
VCHC59B1_2133	2-263	991978	Vibrio cholerae HC 59B1	removed: identical to VCHC64A1_02283	Proteobacteria	-
VCHC51A1_2027	2-263	992004	Vibrio cholerae HC 51A1	removed: identical to VCHC62B1_2253	Proteobacteria	-
VCNHCC010F_002291	2-263	1095658	Vibrio cholerae O1 str NHCC 010F	removed: identical to VCHC62A1_2288	Proteobacteria	-
AZ32_00775	2-263	1458274	Vibrio cholerae O1 biovar El Tor str L 3226	removed: identical to VCHC61A2_2743	Proteobacteria	-
VCNEP21113_002353	2-263	1095643	Vibrio cholerae O1 str Nep 21113	removed: identical to VCHC61A1_2830	Proteobacteria	-
VCHC36A1_2902	2-263	991934	Vibrio cholerae HC 36A1	removed: identical to VCHC60A1_2103	Proteobacteria	-
B839_17220	2-263	1224154	Vibrio cholerae O1 str Inaba G4222	removed: identical to VCHC59B1_2133	Proteobacteria	-
VCCP104215_2951	2-263	991927	Vibrio cholerae CP1042 15	removed: identical to VCHC59A1_2159	Proteobacteria	-
VCEC0012_002014	2-263	1095652	Vibrio cholerae O1 str EC 0012	removed: identical to VCHC57A2_2021	Proteobacteria	-
VCCP104619_2962	2-263	991928	Vibrio cholerae CP1046 19	removed: identical to VCHC57A1_2019	Proteobacteria	-
VCAG7404_001927	2-263	1095645	Vibrio cholerae O1 str AG 7404	removed: identical to VCHC56A2_2312	Proteobacteria	-
VCHC69A1_2121	2-263	992008	Vibrio cholerae HC 69A1	removed: identical to VCHC56A1_2207	Proteobacteria	-
VCHC56A2_2312	2-263	991974	Vibrio cholerae HC 56A2	removed: identical to VCHC55C2_2105	Proteobacteria	-
VCEM1727_002175	2-263	1095650	Vibrio cholerae O1 str EM 1727	removed: identical to VCHC55B2_2310	Proteobacteria	-
VC116059_002182	2-263	1095661	Vibrio cholerae O1 str 116059	removed: identical to VCHC55A1_2126	Proteobacteria	-
VCEC0051_002012	2-263	1095654	Vibrio cholerae O1 str EC 0051	removed: identical to VCHC52A1_2129	Proteobacteria	-
VCHC52A1_2129	2-263	991969	Vibrio cholerae HC 52A1	removed: identical to VCHC51A1_2027	Proteobacteria	-
VCH_001648	2-263	661513	Vibrio cholerae CIRS101	removed: identical to VCHC50A2_2054	Proteobacteria	-
VCEM1546_002331	2-263	1095647	Vibrio cholerae O1 str EM 1546	removed: identical to VCHC50A1_2130	Proteobacteria	-
VCNEP21106_002344	2-263	1095642	Vibrio cholerae O1 str Nep 21106	removed: identical to VCHC49A2_2996	Proteobacteria	-
VCHC71A1_01984	2-263	991985	Vibrio cholerae HC 71A1	removed: identical to VCHC48B2_2089	Proteobacteria	-
VCEDC022_002050	2-263	1095641	Vibrio cholerae O1 str EDC 022	removed: identical to VCHC48A1_2061	Proteobacteria	-
VCCP104417_2027	2-263	991994	Vibrio cholerae CP1044 17	removed: identical to VCHC47A1_2168	Proteobacteria	-
VCHC44C1_2453	2-194	992002	Vibrio cholerae HC 44C1	removed: identical to VCHC46B1_2855	Proteobacteria	-
VCHC40A1_2078	2-263	991961	Vibrio cholerae HC 40A1	removed: identical to VCHC46A1_2775	Proteobacteria	-
VCHC41B1_2402	2-194	1051362	Vibrio cholerae HC 41B1	removed: identical to VCHC44C1_2453	Proteobacteria	-
VCHC46B1_2855	2-194	991941	Vibrio cholerae HC 46B1	removed: identical to VCHC43B1_2820	Proteobacteria	-
VCHC17A2_2438	2-263	1000952	Vibrio cholerae HC 17A2	removed: identical to VCHC43A1_2925	Proteobacteria	-
VCHCUF01_2980	2-263	991930	Vibrio cholerae HCUF01	removed: identical to VCHC42A1_2132	Proteobacteria	-
VCCP10336_2539	2-263	991924	Vibrio cholerae CP1033 6	removed: identical to VCHC41A1_2042	Proteobacteria	-
VCHC70A1_2127	2-263	991984	Vibrio cholerae HC 70A1	removed: identical to VCHC40A1_2078	Proteobacteria	-
VCHC38A1_2012	2-263	991959	Vibrio cholerae HC 38A1	removed: identical to VCHC39A1_2134	Proteobacteria	-
VCHC47A1_2168	2-263	992003	Vibrio cholerae HC 47A1	removed: identical to VCHC38A1_2012	Proteobacteria	-
VCCP1050_2040	2-263	991996	Vibrio cholerae CP1050 23	removed: identical to VCHC37A1_2198	Proteobacteria	-
VCHC81A2_2025	2-263	1000951	Vibrio cholerae HC 81A2	removed: identical to VCHC36A1_2902	Proteobacteria	-
VCHC81A1_02798	2-263	991936	Vibrio cholerae HC 81A1	removed: identical to VCHC33A2_1993	Proteobacteria	-
VCCP1040_2039	2-263	991993	Vibrio cholerae CP1040 13	removed: identical to VCHC32A1_2285	Proteobacteria	-
VCHC23A1_2941	2-263	991933	Vibrio cholerae HC 23A1	removed: identical to VCHC28A1_2285	Proteobacteria	-
VCHC46A1_2775	2-263	991940	Vibrio cholerae HC 46A1	removed: identical to VCHC23A1_2941	Proteobacteria	-
VCEM1536_002026	2-263	1095646	Vibrio cholerae O1 str EM 1536	removed: identical to VCHC22A1_1993	Proteobacteria	-
VCHC64A1_02283	2-263	991980	Vibrio cholerae HC 64A1	removed: identical to VCHC21A1_1958	Proteobacteria	-
VCAG8040_002053	2-263	1095644	Vibrio cholerae O1 str AG 8040	removed: identical to VCHC20A2_2466	Proteobacteria	-
VCHC77A1_2070	2-263	991987	Vibrio cholerae HC 77A1	removed: identical to VCHC1A2_2805	Proteobacteria	-
VCHC67A1_02283	2-263	991982	Vibrio cholerae HC 67A1	removed: identical to VCHC19A1_2289	Proteobacteria	-
VCHC1A2_2805	2-263	991937	Vibrio cholerae HC 1A2	removed: identical to VCHC17A2_2438	Proteobacteria	-
VCHC57A1_2019	2-263	991975	Vibrio cholerae HC 57A1	removed: identical to VCHC17A1_2158	Proteobacteria	-
VCCP10325_2839	2-263	991923	Vibrio cholerae CP1032 5	removed: identical to VCHC06A1_2296	Proteobacteria	-
VCHC59A1_2159	2-263	991977	Vibrio cholerae HC 59A1	removed: identical to VCHC02C1_2133	Proteobacteria	-
VCHC57A2_2021	2-263	991976	Vibrio cholerae HC 57A2	removed: identical to VCHC02A1_2107	Proteobacteria	-
VCNHCC004A_002611	2-263	1095655	Vibrio cholerae O1 str NHCC 004A	removed: identical to Vch1786_I1437	Proteobacteria	-
ERS013244_00534	2-263	666	Vibrio cholerae	removed: identical to VCH_001648	Proteobacteria	-
A53_02940	7-268	412967	Vibrio cholerae MAK 757	removed: identical to VCF_003193	Proteobacteria	-
VCHC32A1_2285	2-263	991956	Vibrio cholerae HC 32A1	removed: identical to VCEM1727_002175	Proteobacteria	-
VCHC28A1_2285	2-263	991955	Vibrio cholerae HC 28A1	removed: identical to VCEM1676A_002214	Proteobacteria	-
VCPCS023_002541	2-263	1095639	Vibrio cholerae O1 str PCS 023	removed: identical to VCEM1626_002030	Proteobacteria	-
VCEM1676A_002214	2-263	1095649	Vibrio cholerae O1 str EM 1676A	removed: identical to VCEM1546_002331	Proteobacteria	-
VCHC20A2_2466	2-263	991932	Vibrio cholerae HC 20A2	removed: identical to VCEM1536_002026	Proteobacteria	-
VCHC50A2_2054	2-263	991968	Vibrio cholerae HC 50A2	removed: identical to VCEDC022_002050	Proteobacteria	-
VCHC50A1_2130	2-263	991967	Vibrio cholerae HC 50A1	removed: identical to VCEDC020_002274	Proteobacteria	-
VCHC78A1_02048	2-263	992009	Vibrio cholerae HC 78A1	removed: identical to VCEC0051_002012	Proteobacteria	-
vcoNHCC006C_002297	2-263	1095656	Vibrio cholerae O1 str NHCC 006C	removed: identical to VCEC0027_002285	Proteobacteria	-
VCHC60A1_2103	2-263	992005	Vibrio cholerae HC 60A1	removed: identical to VCEC0012_002014	Proteobacteria	-
VCHC21A1_1958	2-263	991953	Vibrio cholerae HC 21A1	removed: identical to VCEC0009_002282	Proteobacteria	-
VC_1944	7-268	243277	Vibrio cholerae O1 biovar El Tor str N16961	removed: identical to VCE_003211	Proteobacteria	-
A5C_1975	7-268	417399	Vibrio cholerae NCTC 8457	removed: identical to VCD_002418	Proteobacteria	-
VCEC0009_002282	2-263	1095651	Vibrio cholerae O1 str EC 0009	removed: identical to VCCP1050_2040	Proteobacteria	-
VCEDC020_002274	2-263	1095640	Vibrio cholerae O1 str EDC 020	removed: identical to VCCP104821_2848	Proteobacteria	-
Vch1786_I1437	2-263	914149	Vibrio cholerae O1 str 2010EL 1786	removed: identical to VCCP1047_1979	Proteobacteria	-
VCHC39A1_2134	2-263	991960	Vibrio cholerae HC 39A1	removed: identical to VCCP104619_2962	Proteobacteria	-
VCHC43A1_2925	2-263	991938	Vibrio cholerae HC 43A1	removed: identical to VCCP104417_2027	Proteobacteria	-
VCCP1047_1979	2-263	991995	Vibrio cholerae CP1047 20	removed: identical to VCCP104215_2951	Proteobacteria	-
VCHC41A1_2042	2-263	991962	Vibrio cholerae HC 41A1	removed: identical to VCCP104114_2735	Proteobacteria	-
VCHC02C1_2133	2-263	991949	Vibrio cholerae HC 02C1	removed: identical to VCCP1040_2039	Proteobacteria	-
VCHC48A1_2061	2-263	991965	Vibrio cholerae HC 48A1	removed: identical to VCCP103811_2992	Proteobacteria	-
VC395_2059	7-268	345073	Vibrio cholerae O395	removed: identical to VCCP103710_2384	Proteobacteria	-
VCPCS022_002021	2-263	1095638	Vibrio cholerae O1 str PCS 022	removed: identical to VCCP10336_2539	Proteobacteria	-
VCEM1626_002030	2-263	1095648	Vibrio cholerae O1 str EM 1626	removed: identical to VCCP10325_2839	Proteobacteria	-
VCHC42A1_2132	2-263	991963	Vibrio cholerae HC 42A1	removed: identical to VCCP10303_2025	Proteobacteria	-
VCF_003193	7-268	593587	Vibrio cholerae BX 330286	removed: identical to VCC_002967	Proteobacteria	-
VCHE25_2927	2-263	991944	Vibrio cholerae HE 25	removed: identical to VCBJG01_1975	Proteobacteria	-
VIF_002404	7-268	593586	Vibrio cholerae TM 11079 80	removed: identical to VCB_002985	Proteobacteria	-
VCHC62B1_2253	2-263	992007	Vibrio cholerae HC 62B1	removed: identical to VCAG8040_002053	Proteobacteria	-
VCHC55B2_2310	2-263	991971	Vibrio cholerae HC 55B2	removed: identical to VCAG7404_001927	Proteobacteria	-
VCV51_031310	7-268	345075	Vibrio cholerae V51	removed: identical to VCA_001542	Proteobacteria	-
VCV52_1912	2-263	345076	Vibrio cholerae V52	removed: identical to VC95412_002433	Proteobacteria	-
VCLMA_A1689	2-263	935297	Vibrio cholerae LMA3984 4	removed: identical to VC87395_001413	Proteobacteria	-
VCCP104114_2735	2-263	991926	Vibrio cholerae CP1041 14	removed: identical to VC4260B_15410	Proteobacteria	-
OSU_3094	2-263	693743	Vibrio cholerae PS15	removed: identical to VC274080_021988	Proteobacteria	-
MS6_1705	2-263	1420885	Vibrio cholerae MS6	removed: identical to VC116063_002243	Proteobacteria	-
VCHFU02_2285	2-263	991989	Vibrio cholerae HFU 02	removed: identical to VC116059_002182	Proteobacteria	-
VCM66_1868	7-268	579112	Vibrio cholerae M66 2	removed: identical to VC_1944	Proteobacteria	-
N175_02885	23-282	882944	Listonella anguillarum M3	removed: identical to VAA_02643	Proteobacteria	-
N296_2328	23-278	1367493	Pseudomonas aeruginosa PAO1 VE2	removed: identical to V563_04471	Proteobacteria	-
CIA_02197	23-278	652611	Pseudomonas aeruginosa PA14	removed: identical to V562_02128	Proteobacteria	-
NCGM2_3265	23-278	1089456	Pseudomonas aeruginosa NCGM2 S1	removed: identical to V561_00374	Proteobacteria	-
AJ67_04587	23-278	1447535	Pseudomonas aeruginosa 3580	removed: identical to V560_02169	Proteobacteria	-
Q082_00146	23-278	1402569	Pseudomonas aeruginosa M8A 3	removed: identical to V559_02904	Proteobacteria	-
BN889_02461	23-278	1407059	Pseudomonas aeruginosa PA38182	removed: identical to V558_06025	Proteobacteria	-
AJ65_05124	23-278	1447533	Pseudomonas aeruginosa 3578	removed: identical to V557_06057	Proteobacteria	-
AJ64_05106	23-278	1447532	Pseudomonas aeruginosa 3577	removed: identical to V555_02463	Proteobacteria	-
Q019_03005	23-278	1402506	Pseudomonas aeruginosa BWHPSA006	removed: identical to V554_02191	Proteobacteria	-
JL38_27145	23-278	1534978	Pseudomonas sp YS 1p	removed: identical to V553_02182	Proteobacteria	-
Q072_02176	23-278	1402559	Pseudomonas aeruginosa BL18	removed: identical to V550_05786	Proteobacteria	-
AHML_17545	12-275	1288394	Aeromonas hydrophila ML09 119	removed: identical to V469_05060	Proteobacteria	-
DPADHS01_19035	23-278	1411700	Pseudomonas aeruginosa DHS01	removed: identical to V441_13630	Proteobacteria	-
V469_05060	12-275	1419584	Aeromonas hydrophila J 1	removed: identical to V428_18200	Proteobacteria	-
UV8b_7773	363-646	1159556	Ustilaginoidea virens	removed: identical to UVI_034320	Sordariomycetes	3.7e-96
V428_18200	12-275	1418110	Aeromonas hydrophila AL09 71	removed: identical to U876_05040	Proteobacteria	-
Q057_00036	23-278	1402544	Pseudomonas aeruginosa BL03	removed: identical to U769_13930	Proteobacteria	-
VIBNISFn27_550029	2-263	1238446	Vibrio nigripulchritudo SFn27	removed: identical to TW74_09885	Proteobacteria	-
TU86_02125	10-269	1608994	Pseudomonas weihenstephanensis	removed: identical to TU87_11135	Proteobacteria	-
AJ73_05384	25-278	1447541	Pseudomonas aeruginosa BWH033	removed: identical to TO65_25990	Proteobacteria	-
BMG523Draft_04168	12-270	683305	Frankia sp BMG5 23	removed: identical to ThrDRAFT_02487	Actinobacteria	-
Q031_00450	23-278	1402518	Pseudomonas aeruginosa BWHPSA018	removed: identical to T649_12630	Proteobacteria	-
Q084_05601	23-278	1402571	Pseudomonas aeruginosa M9A 1	removed: identical to T648_14365	Proteobacteria	-
T223_15575	24-278	1408272	Pseudomonas aeruginosa LES431	removed: identical to T228_15205	Proteobacteria	-
M003_26205	24-278	1339265	Pseudomonas aeruginosa IGB83	removed: identical to T227_15520	Proteobacteria	-
Q023_01709	24-278	1402510	Pseudomonas aeruginosa BWHPSA010	removed: identical to T226_15465	Proteobacteria	-
PADK2_14000	24-278	1093787	Pseudomonas aeruginosa DK2	removed: identical to T225_15535	Proteobacteria	-
CF510_21984	24-278	1134459	Pseudomonas aeruginosa PADK2 CF510	removed: identical to T224_15500	Proteobacteria	-
T226_15465	24-278	1408275	Pseudomonas aeruginosa LESlike4	removed: identical to T223_15575	Proteobacteria	-
T227_15520	24-278	1408276	Pseudomonas aeruginosa LESlike5	removed: identical to T222_15910	Proteobacteria	-
X997_3565	21-278	1439856	Burkholderia pseudomallei A79C	removed: identical to SZ29_26680	Proteobacteria	-
Y028_3877	17-278	1435984	Burkholderia pseudomallei MSHR62	removed: identical to SZ28_26190	Proteobacteria	-
X962_130	20-278	1435049	Burkholderia pseudomallei MSHR7343	removed: identical to SY87_27885	Proteobacteria	-
DF17_24820	25-284	1927	Streptomyces rimosus GCA 000707945	removed: identical to SRIM_06743	Actinobacteria	-
sch_03370	9-270	82996	Serratia plymuthica	removed: identical to SOD_c05760	Proteobacteria	-
L085_00780	8-270	1327989	Serratia sp FS14	removed: identical to SMWW4_v1c06960	Proteobacteria	-
IY40_02365	8-270	615	Serratia marcescens	removed: identical to SMDB11_0022	Proteobacteria	-
SerAS13_0644	9-270	768493	Serratia sp AS13	removed: identical to SerAS9_0644	Proteobacteria	-
SerAS9_0644	9-270	768492	Serratia plymuthica AS9	removed: identical to SerAS12_0644	Proteobacteria	-
Q021_00163	23-278	1402508	Pseudomonas aeruginosa BWHPSA008	removed: identical to SCV20265_3071	Proteobacteria	-
M621_03040	9-270	1348660	Serratia plymuthica S13	removed: identical to sch_03370	Proteobacteria	-
KU74_15400	28-278	180957	Pectobacterium carotovorum subsp brasiliense GCA 000754705	removed: identical to RC97_04070	Proteobacteria	-
RC97_04070	28-278	555	Pectobacterium carotovorum subsp carotovorum GCA 000808455	removed: identical to RC90_04760	Proteobacteria	-
RC77_07030	28-278	180957	Pectobacterium carotovorum subsp brasiliense	removed: identical to RC86_04920	Proteobacteria	-
QT13_04955	28-278	180957	Pectobacterium carotovorum subsp brasiliense GCA 000808115	removed: identical to RC83_10455	Proteobacteria	-
P797_17430	23-278	1400868	Pseudomonas aeruginosa VRFPA04	removed: identical to Q095_03052	Proteobacteria	-
Q060_06306	25-278	1402547	Pseudomonas aeruginosa BL06	removed: identical to Q093_06132	Proteobacteria	-
Q090_05878	23-278	1402577	Pseudomonas aeruginosa C51	removed: identical to Q092_01975	Proteobacteria	-
Q088_02305	23-278	1402575	Pseudomonas aeruginosa C41	removed: identical to Q091_05759	Proteobacteria	-
Q066_03925	23-278	1402553	Pseudomonas aeruginosa BL12	removed: identical to Q090_05878	Proteobacteria	-
V563_04471	23-278	1418248	Pseudomonas aeruginosa PAO1 GFP	removed: identical to Q089_02771	Proteobacteria	-
Q030_05660	23-278	1402517	Pseudomonas aeruginosa BWHPSA017	removed: identical to Q088_02305	Proteobacteria	-
PA2255	23-278	208964	Pseudomonas aeruginosa PAO1	removed: identical to Q087_02320	Proteobacteria	-
Q005_02146	23-278	1402492	Pseudomonas aeruginosa X24509	removed: identical to Q086_03194	Proteobacteria	-
NCGM1179_2666	23-278	1078464	Pseudomonas aeruginosa NCMG1179	removed: identical to Q085_03191	Proteobacteria	-
M002_22380	23-278	1339264	Pseudomonas aeruginosa ID4365	removed: identical to Q084_05601	Proteobacteria	-
Q002_02139	23-278	1402489	Pseudomonas aeruginosa CF18	removed: identical to Q083_01649	Proteobacteria	-
Q062_04410	23-278	1402549	Pseudomonas aeruginosa BL08	removed: identical to Q082_00146	Proteobacteria	-
Q040_02118	23-278	1402527	Pseudomonas aeruginosa BWHPSA027	removed: identical to Q081_02032	Proteobacteria	-
Q078_06359	23-278	1402565	Pseudomonas aeruginosa BL24	removed: identical to Q080_04792	Proteobacteria	-
Q075_03107	23-278	1402562	Pseudomonas aeruginosa BL21	removed: identical to Q079_01212	Proteobacteria	-
Q053_02775	23-278	1402540	Pseudomonas aeruginosa BWHPSA048	removed: identical to Q078_06359	Proteobacteria	-
G655_13765	23-278	1280938	Pseudomonas aeruginosa B136 33	removed: identical to Q077_03144	Proteobacteria	-
Q070_02026	23-278	1402557	Pseudomonas aeruginosa BL16	removed: identical to Q076_01830	Proteobacteria	-
ACS96_13975	23-278	287	Pseudomonas aeruginosa GCA 001045515	removed: identical to Q075_03107	Proteobacteria	-
V550_05786	23-278	1418235	Pseudomonas aeruginosa BWH049	removed: identical to Q074_02896	Proteobacteria	-
Q052_01749	23-278	1402539	Pseudomonas aeruginosa BWHPSA047	removed: identical to Q073_02189	Proteobacteria	-
HMPREF1030_04891	23-278	665948	Pseudomonas sp 2 1 26	removed: identical to Q072_02176	Proteobacteria	-
Q011_02219	23-278	1402498	Pseudomonas aeruginosa 6077	removed: identical to Q071_03040	Proteobacteria	-
V561_00374	23-278	1418246	Pseudomonas aeruginosa BWH060	removed: identical to Q070_02026	Proteobacteria	-
V562_02128	23-278	1418247	Pseudomonas aeruginosa PS75	removed: identical to Q069_02066	Proteobacteria	-
PA103_4987	23-278	1081927	Pseudomonas aeruginosa PA103	removed: identical to Q068_02252	Proteobacteria	-
AJ70_05263	23-278	1447538	Pseudomonas aeruginosa BWH030	removed: identical to Q067_03253	Proteobacteria	-
Q080_04792	23-278	1402567	Pseudomonas aeruginosa M8A 1	removed: identical to Q066_03925	Proteobacteria	-
Q089_02771	23-278	1402576	Pseudomonas aeruginosa C48	removed: identical to Q064_02872	Proteobacteria	-
Q008_02874	23-278	1402495	Pseudomonas aeruginosa JJ692	removed: identical to Q062_04410	Proteobacteria	-
T225_15535	24-278	1408274	Pseudomonas aeruginosa LESlike1	removed: identical to Q061_01368	Proteobacteria	-
Q065_03170	25-278	1402552	Pseudomonas aeruginosa BL11	removed: identical to Q060_06306	Proteobacteria	-
PA15_0330175	23-278	983919	Pseudomonas aeruginosa HB15	removed: identical to Q059_02171	Proteobacteria	-
PA96_2725	23-278	1457392	Pseudomonas aeruginosa PA96	removed: identical to Q057_00036	Proteobacteria	-
Q051_00452	23-278	1402538	Pseudomonas aeruginosa BWHPSA046	removed: identical to Q055_02807	Proteobacteria	-
TO65_25990	25-278	287	Pseudomonas aeruginosa GCA 000750905	removed: identical to Q054_01738	Proteobacteria	-
OU9_02273	23-278	1147787	Pseudomonas aeruginosa PAO1H2O	removed: identical to Q053_02775	Proteobacteria	-
Q026_03100	23-278	1402513	Pseudomonas aeruginosa BWHPSA013	removed: identical to Q052_01749	Proteobacteria	-
PA2G_01358	23-278	350703	Pseudomonas aeruginosa 2192	removed: identical to Q051_00452	Proteobacteria	-
PARN21_3092	23-278	287	Pseudomonas aeruginosa GCA 001028745	removed: identical to Q050_00678	Proteobacteria	-
Q076_01830	23-278	1402563	Pseudomonas aeruginosa BL22	removed: identical to Q049_02546	Proteobacteria	-
LH31_16370	24-278	287	Pseudomonas aeruginosa GCA 000786565	removed: identical to Q048_03658	Proteobacteria	-
Q020_00228	25-278	1402507	Pseudomonas aeruginosa BWHPSA007	removed: identical to Q046_01905	Proteobacteria	-
Q017_02101	23-278	1402504	Pseudomonas aeruginosa BWHPSA004	removed: identical to Q045_02779	Proteobacteria	-
Q016_02266	23-278	1402503	Pseudomonas aeruginosa BWHPSA003	removed: identical to Q044_02999	Proteobacteria	-
Q003_00032	23-278	1402490	Pseudomonas aeruginosa CF27	removed: identical to Q041_02289	Proteobacteria	-
Q086_03194	23-278	1402573	Pseudomonas aeruginosa C23	removed: identical to Q037_02833	Proteobacteria	-
Q012_06276	23-278	1402499	Pseudomonas aeruginosa S35004	removed: identical to Q036_00392	Proteobacteria	-
Q094_05479	23-278	1402581	Pseudomonas aeruginosa PS42	removed: identical to Q035_01824	Proteobacteria	-
Q034_02106	23-278	1402521	Pseudomonas aeruginosa BWHPSA021	removed: identical to Q033_02664	Proteobacteria	-
Q044_02999	23-278	1402531	Pseudomonas aeruginosa BWHPSA039	removed: identical to Q032_03062	Proteobacteria	-
V557_06057	23-278	1418242	Pseudomonas aeruginosa BWH056	removed: identical to Q031_00450	Proteobacteria	-
V552_02044	23-278	1418237	Pseudomonas aeruginosa BWH051	removed: identical to Q030_05660	Proteobacteria	-
AJ62_05319	23-278	1447530	Pseudomonas aeruginosa 3575	removed: identical to Q027_01648	Proteobacteria	-
N297_2328	23-278	1367494	Pseudomonas aeruginosa PAO1 VE13	removed: identical to Q026_03100	Proteobacteria	-
PAE221_01187	23-278	287	Pseudomonas aeruginosa GCA 000825745	removed: identical to Q025_02840	Proteobacteria	-
PA50071_13750	23-278	1123015	Pseudomonas aeruginosa DSM 50071	removed: identical to Q024_02028	Proteobacteria	-
Q061_01368	24-278	1402548	Pseudomonas aeruginosa BL07	removed: identical to Q023_01709	Proteobacteria	-
Q014_02837	23-278	1402501	Pseudomonas aeruginosa BWHPSA001	removed: identical to Q022_02770	Proteobacteria	-
HMPREF1223_07043	23-278	1125697	Pseudomonas aeruginosa str Stone 130	removed: identical to Q019_03005	Proteobacteria	-
DR97_6295	23-278	287	Pseudomonas aeruginosa GCA 000756575	removed: identical to Q018_03141	Proteobacteria	-
Q033_02664	23-278	1402520	Pseudomonas aeruginosa BWHPSA020	removed: identical to Q017_02101	Proteobacteria	-
Q091_05759	23-278	1402578	Pseudomonas aeruginosa C52	removed: identical to Q016_02266	Proteobacteria	-
Q032_03062	23-278	1402519	Pseudomonas aeruginosa BWHPSA019	removed: identical to Q015_02364	Proteobacteria	-
AJ75_05354	23-278	1447543	Pseudomonas aeruginosa BWH035	removed: identical to Q014_02837	Proteobacteria	-
X778_28390	23-278	1431713	Pseudomonas aeruginosa VRFPA07	removed: identical to Q013_02113	Proteobacteria	-
AJ71_05156	23-278	1447539	Pseudomonas aeruginosa BWH031	removed: identical to Q012_06276	Proteobacteria	-
Q068_02252	23-278	1402555	Pseudomonas aeruginosa BL14	removed: identical to Q011_02219	Proteobacteria	-
Q069_02066	23-278	1402556	Pseudomonas aeruginosa BL15	removed: identical to Q009_02662	Proteobacteria	-
Q081_02032	23-278	1402568	Pseudomonas aeruginosa M8A 2	removed: identical to Q008_02874	Proteobacteria	-
V551_04378	23-278	1418236	Pseudomonas aeruginosa BWH050	removed: identical to Q007_00845	Proteobacteria	-
Q001_02304	23-278	1402488	Pseudomonas aeruginosa CF127	removed: identical to Q005_02146	Proteobacteria	-
Q055_02807	23-278	1402542	Pseudomonas aeruginosa BL01	removed: identical to Q004_02107	Proteobacteria	-
P999_02219	23-278	1402486	Pseudomonas aeruginosa MSH3	removed: identical to Q003_00032	Proteobacteria	-
AI22_19510	23-278	1448140	Pseudomonas aeruginosa YL84	removed: identical to Q002_02139	Proteobacteria	-
Q092_01975	23-278	1402579	Pseudomonas aeruginosa CF77	removed: identical to Q001_02304	Proteobacteria	-
L346_02182	23-278	1331059	Pseudomonas aeruginosa MSH 10	removed: identical to Q000_02183	Proteobacteria	-
T228_15205	24-278	1408277	Pseudomonas aeruginosa LESlike7	removed: identical to PLES_30491	Proteobacteria	-
PEX1_025610	358-633	27334	Penicillium expansum	removed: identical to PEX2_076760	Eurotiomycetes	3.9e-92
W5S_0996	2-265	1166016	Pectobacterium sp SCC3193	removed: identical to Pecwa_1104	Proteobacteria	-
PDIG_53230	420-700	1170229	Penicillium digitatum PHI26	removed: identical to PDIP_48450	Eurotiomycetes	8.5e-95
PAMH27_2955	23-278	1306165	Pseudomonas aeruginosa MH27	removed: identical to PAWS394_3031	Proteobacteria	-
Q045_02779	23-278	1402532	Pseudomonas aeruginosa BWHPSA040	removed: identical to PaWS136_2969	Proteobacteria	-
V441_13630	23-278	1411701	Pseudomonas aeruginosa DHS29	removed: identical to PARN21_3092	Proteobacteria	-
V554_02191	23-278	1418239	Pseudomonas aeruginosa BWH053	removed: identical to PAMH27_2955	Proteobacteria	-
Q042_00148	25-278	1402529	Pseudomonas aeruginosa BWHPSA037	removed: identical to PAM18_2785	Proteobacteria	-
P38_3342	23-278	1336203	Pseudomonas aeruginosa MH38	removed: identical to PAERUG_P46_South_East_6_12_12_00638	Proteobacteria	-
Q027_01648	23-278	1402514	Pseudomonas aeruginosa BWHPSA014	removed: identical to PAE221_01187	Proteobacteria	-
T222_15910	24-278	1408271	Pseudomonas aeruginosa LES400	removed: identical to PADK2_14000	Proteobacteria	-
SCV20265_3071	23-278	1427342	Pseudomonas aeruginosa SCV20265	removed: identical to PA99_4363	Proteobacteria	-
PAERUG_P46_South_East_6_12_12_00638	23-278	287	Pseudomonas aeruginosa GCA 001180465	removed: identical to PA50071_13750	Proteobacteria	-
PAWS394_3031	23-278	1341645	Pseudomonas aeruginosa WS394	removed: identical to PA39016_002790031	Proteobacteria	-
M004_15975	23-278	1339266	Pseudomonas aeruginosa M10	removed: identical to PA2G_01358	Proteobacteria	-
Q041_02289	23-278	1402528	Pseudomonas aeruginosa BWHPSA028	removed: identical to PA2255	Proteobacteria	-
BH78_23885	23-278	1441460	Pseudomonas aeruginosa C1913C	removed: identical to PA1R_gp0056	Proteobacteria	-
Q095_03052	23-278	1402582	Pseudomonas aeruginosa PS50	removed: identical to PA15_0330175	Proteobacteria	-
Q067_03253	23-278	1402554	Pseudomonas aeruginosa BL13	removed: identical to PA14_35420	Proteobacteria	-
Q077_03144	23-278	1402564	Pseudomonas aeruginosa BL23	removed: identical to PA103_4987	Proteobacteria	-
M801_2327	23-278	1352354	Pseudomonas aeruginosa PAO581	removed: identical to P999_02219	Proteobacteria	-
AJ66_05450	23-278	1447534	Pseudomonas aeruginosa 3579	removed: identical to P998_02103	Proteobacteria	-
HMPREF1224_05468	25-278	1125698	Pseudomonas sp P179	removed: identical to P997_00251	Proteobacteria	-
T648_14365	23-278	1410037	Pseudomonas aeruginosa MRSN 317	removed: identical to P797_17430	Proteobacteria	-
T649_12630	23-278	1410038	Pseudomonas aeruginosa MRSN 321	removed: identical to P38_3342	Proteobacteria	-
H123_29007	23-278	1285581	Pseudomonas aeruginosa PA21 ST175	removed: identical to OU9_02273	Proteobacteria	-
VC116063_002243	2-263	1095662	Vibrio cholerae O1 str 116063	removed: identical to OSU_3094	Proteobacteria	-
VCHC55A1_2126	2-263	991970	Vibrio cholerae HC 55A1	removed: identical to O3Y_09405	Proteobacteria	-
MEG1DRAFT_01950	6-269	1393735	Photorhabdus temperata subsp temperata Meg1	removed: identical to O185_22685	Proteobacteria	-
LH89_07020	333-587	158822	Cedecea neteri GCA 000758345	removed: identical to NM75_10205	Proteobacteria	9e-63
Q009_02662	23-278	1402496	Pseudomonas aeruginosa U2504	removed: identical to NCGM2_3265	Proteobacteria	-
AJ72_05344	23-278	1447540	Pseudomonas aeruginosa BWH032	removed: identical to NCGM1179_2666	Proteobacteria	-
lpymg_00184	2-264	446	Legionella pneumophila GCA 000953915	removed: identical to N751_13375	Proteobacteria	-
lpp0237	2-264	297246	Legionella pneumophila str Paris	removed: identical to N750_10530	Proteobacteria	-
LPV_0258	2-264	91891	Legionella pneumophila subsp pneumophila GCA 000306845	removed: identical to N749_10710	Proteobacteria	-
N751_13375	2-264	1383066	Legionella pneumophila str Leg01 11	removed: identical to N748_07960	Proteobacteria	-
O1Q_27682	23-278	1131758	Pseudomonas aeruginosa MPAO1 P2	removed: identical to N297_2328	Proteobacteria	-
Q004_02107	23-278	1402491	Pseudomonas aeruginosa CF5	removed: identical to N296_2328	Proteobacteria	-
M234_05810	2-263	1343738	Vibrio cholerae 2012EL 1759	removed: identical to MS6_1705	Proteobacteria	-
H633G_05190	369-649	1291519	Metarhizium anisopliae BRIP 53284	removed: identical to MANI_008329	Sordariomycetes	3.5e-97
MANI_006393	322-602	5530	Metarhizium anisopliae	removed: identical to MAN_09835	Sordariomycetes	4.2e-92
H634G_02946	369-649	1291518	Metarhizium anisopliae BRIP 53293	removed: identical to MAN_04058	Sordariomycetes	3.5e-97
VIBNISFn27_760009	204-321	1238446	Vibrio nigripulchritudo SFn27	removed: identical to MADA3029_170009	Proteobacteria	-
Q064_02872	23-278	1402551	Pseudomonas aeruginosa BL10	removed: identical to M801_2327	Proteobacteria	-
VC87395_001413	2-263	1095659	Vibrio cholerae O1 str 87395	removed: identical to M234_05810	Proteobacteria	-
DP55_5390	21-278	28450	Burkholderia pseudomallei GCA 000756105	removed: identical to M218_29645	Proteobacteria	-
F22031_27775	23-278	287	Pseudomonas aeruginosa strain ATCC 15692 PAO1 1C PRS 101 LMG 12228	removed: identical to M004_15975	Proteobacteria	-
T224_15500	24-278	1408273	Pseudomonas aeruginosa LESB65	removed: identical to M003_26205	Proteobacteria	-
U769_13930	23-278	1415629	Pseudomonas aeruginosa MTB 1	removed: identical to M002_22380	Proteobacteria	-
N748_07960	2-264	1383063	Legionella pneumophila str 121004	removed: identical to LPV_0258	Proteobacteria	-
N749_10710	2-264	1383064	Legionella pneumophila str Leg01 20	removed: identical to lpp0237	Proteobacteria	-
LP6_0179	2-264	1199191	Legionella pneumophila subsp pneumophila str Thunder Bay	removed: identical to lpg0175	Proteobacteria	-
lp12_0177	2-264	933093	Legionella pneumophila subsp pneumophila ATCC 43290	removed: identical to LPE509_03055	Proteobacteria	-
lpa_00342	2-264	423212	Legionella pneumophila 2300 99 Alcoy	removed: identical to LPC_0257	Proteobacteria	-
LPE509_03055	2-264	1312904	Legionella pneumophila subsp pneumophila LPE509	removed: identical to LP6_0179	Proteobacteria	-
LLB_3177	2-264	638315	Legionella longbeachae D 4968	removed: identical to LLO_2213	Proteobacteria	-
LA635_1648	18-278	1407062	Erwinia amylovora LA635	removed: identical to LA637_1648	Proteobacteria	-
BN438_1837	18-278	1255308	Erwinia amylovora UPN527	removed: identical to LA636_1646	Proteobacteria	-
EAM01S_09_00940	18-278	1219359	Erwinia amylovora NBRC 12687	removed: identical to LA635_1648	Proteobacteria	-
Q074_02896	23-278	1402561	Pseudomonas aeruginosa BL20	removed: identical to L999_25030	Proteobacteria	-
A161_11580	23-278	1191475	Pseudomonas aeruginosa PAO579	removed: identical to L683_31685	Proteobacteria	-
Q087_02320	23-278	1402574	Pseudomonas aeruginosa C40	removed: identical to L346_02182	Proteobacteria	-
N040_06245	8-270	1357297	Serratia marcescens EGD HP20	removed: identical to L085_00780	Proteobacteria	-
KCO_18202	28-278	1076137	Pectobacterium carotovorum subsp brasiliensis ICMP 19477	removed: identical to KU74_15400	Proteobacteria	-
BCS7_16165	6-269	78398	Pectobacterium carotovorum subsp odoriferum GCA 000769535	removed: identical to KS43_19890	Proteobacteria	-
ECA3380	33-296	218491	Pectobacterium atrosepticum SCRI1043	removed: identical to KCQ_07495	Proteobacteria	-
RC81_10930	28-278	180957	Pectobacterium carotovorum subsp brasiliense GCA 000808195	removed: identical to KCO_18202	Proteobacteria	-
Y880_0112155	23-278	1009714	Pseudomonas aeruginosa PAK	removed: identical to JL38_27145	Proteobacteria	-
BDL_6052	21-278	1335307	Burkholderia pseudomallei MSHR305	removed: identical to JE55_4540	Proteobacteria	-
X977_5550	20-278	1435373	Burkholderia pseudomallei MSHR7504	removed: identical to J103_14425	Proteobacteria	-
ASA_1025	12-275	382245	Aeromonas salmonicida subsp salmonicida A449	removed: identical to IYQ_15358	Proteobacteria	-
PCC21_029460	28-278	1218933	Pectobacterium carotovorum subsp carotovorum PCC21	removed: identical to IV99_10385	Proteobacteria	-
Q035_01824	23-278	1402522	Pseudomonas aeruginosa BWHPSA022	removed: identical to HMPREF3150_02997	Proteobacteria	-
Q054_01738	25-278	1402541	Pseudomonas aeruginosa Z61	removed: identical to HMPREF1224_05468	Proteobacteria	-
PA14_35420	23-278	208963	Pseudomonas aeruginosa UCBPP PA14	removed: identical to HMPREF1223_07043	Proteobacteria	-
Q063_00117	23-278	1402550	Pseudomonas aeruginosa BL09	removed: identical to HMPREF1030_04891	Proteobacteria	-
MAN_04058	369-649	1276135	Metarhizium anisopliae ARSEF 549	removed: identical to H633G_05190	Sordariomycetes	3.5e-97
AJ76_04860	23-278	1447544	Pseudomonas aeruginosa BWH036	removed: identical to H123_29007	Proteobacteria	-
KCQ_07495	6-269	1076138	Pectobacterium atrosepticum ICMP 1526	removed: identical to GZ59_34170	Proteobacteria	-
Q049_02546	23-278	1402536	Pseudomonas aeruginosa BWHPSA044	removed: identical to G655_13765	Proteobacteria	-
JV33_19740	6-269	555	Pectobacterium carotovorum subsp carotovorum GCA 000749855	removed: identical to G032_15750	Proteobacteria	-
FOVG_15015	365-644	1080344	Fusarium oxysporum f sp pisi HDV247	removed: identical to FOZG_02505	Sordariomycetes	1.9e-99
FOMG_02587	366-645	1089452	Fusarium oxysporum f sp melonis 26406	removed: identical to FOXG_04524	Sordariomycetes	2.9e-93
FOCG_11701	365-644	1089448	Fusarium oxysporum f sp radicis lycopersici 26381	removed: identical to FOWG_12164	Sordariomycetes	9.1e-99
FOQG_13745	365-644	1089458	Fusarium oxysporum f sp raphani 54005	removed: identical to FOVG_15015	Sordariomycetes	1.9e-99
FOPG_08461	366-645	1089457	Fusarium oxysporum f sp conglutinans race 2 54008	removed: identical to FOQG_13745	Sordariomycetes	3e-94
FOZG_02505	365-644	660027	Fusarium oxysporum Fo47	removed: identical to FOCG_11701	Sordariomycetes	8.5e-99
VCHE09_1200	2-263	991998	Vibrio cholerae HE 09	removed: identical to F546_06715	Proteobacteria	-
F441_07266	1-189	1317063	Phytophthora parasitica CJ01A1	removed: identical to F444_07327	Oomycetes	-
AJ63_05089	23-278	1447531	Pseudomonas aeruginosa 3576	removed: identical to F22031_27775	Proteobacteria	-
BUH_4514	19-278	595498	Burkholderia pseudomallei Pakistan 9	removed: identical to ERS013350_04005	Proteobacteria	-
BG24_3770	18-278	1249658	Burkholderia pseudomallei PB08298010	removed: identical to ERS013345_03364	Proteobacteria	-
VC274080_021988	2-263	412614	Vibrio cholerae 2740 80	removed: identical to ERS013280_00525	Proteobacteria	-
VCHC06A1_2296	2-263	991950	Vibrio cholerae HC 06A1	removed: identical to ERS013244_00534	Proteobacteria	-
VCCP103710_2384	2-263	991992	Vibrio cholerae CP1037 10	removed: identical to ERS013128_00758	Proteobacteria	-
BBJ_3795	19-278	1249468	Burkholderia pseudomallei NCTC 13178	removed: identical to ERS012356_03178	Proteobacteria	-
DR55_5201	18-278	1306418	Burkholderia pseudomallei HBPUB10134a	removed: identical to ERS008792_00671	Proteobacteria	-
EMIHUDRAFT_216839	229-340	280463	Emiliania huxleyi	removed: identical to EMIHUDRAFT_110713	Haptophyceae	-
LA636_1646	18-278	1407063	Erwinia amylovora LA636	removed: identical to EAMY_1787	Proteobacteria	-
BN437_1839	18-278	1255307	Erwinia amylovora CFBP 1232	removed: identical to EAM01S_09_00940	Proteobacteria	-
EaACW_1794	18-278	1027397	Erwinia amylovora ACW56400	removed: identical to EAM_1750	Proteobacteria	-
EAMY_1787	18-278	665029	Erwinia amylovora CFBP1430	removed: identical to EaACW_1794	Proteobacteria	-
BG92_3773	18-278	360118	Burkholderia pseudomallei 406e	removed: identical to DU27_4160	Proteobacteria	-
Q015_02364	23-278	1402502	Pseudomonas aeruginosa BWHPSA002	removed: identical to DR97_6295	Proteobacteria	-
ERS008792_00671	18-278	28450	Burkholderia pseudomallei GCA 001192815	removed: identical to DR61_5164	Proteobacteria	-
Y033_2413	20-278	1435985	Burkholderia pseudomallei MSHR435	removed: identical to DR56_3656	Proteobacteria	-
AQ15_5122	18-278	272560	Burkholderia pseudomallei strain K96243	removed: identical to DR55_5201	Proteobacteria	-
Y602_2859	21-278	1436999	Burkholderia pseudomallei MSHR733	removed: identical to DR54_5473	Proteobacteria	-
DO73_1742	20-278	28450	Burkholderia pseudomallei GCA 000757075	removed: identical to DP65_4799	Proteobacteria	-
BURPS1710A_A2720	18-278	320371	Burkholderia pseudomallei 1710a	removed: identical to DP62_3459	Proteobacteria	-
X990_1001	18-278	1435363	Burkholderia pseudomallei MSHR4868	removed: identical to DP59_1903	Proteobacteria	-
Y024_763	22-278	1439858	Burkholderia pseudomallei TSV44	removed: identical to DP57_3963	Proteobacteria	-
GBP346_B2899	21-278	536230	Burkholderia pseudomallei MSHR346	removed: identical to DP55_5390	Proteobacteria	-
X988_3952	21-278	1435365	Burkholderia pseudomallei TSV 48	removed: identical to DP43_5468	Proteobacteria	-
GSMA_00113	8-270	911022	Serratia marcescens subsp marcescens ATCC 13880	removed: identical to DP21_4748	Proteobacteria	-
X984_4509	20-278	36773	Burkholderia sp MSHR4018	removed: identical to DO73_1742	Proteobacteria	-
X896_4824	18-278	1434207	Burkholderia sp ABCPW 1	removed: identical to DO71_441	Proteobacteria	-
V519_25260	25-284	1421017	Streptomyces rimosus R6 500	removed: identical to DF17_24820	Actinobacteria	-
Y038_2661	19-278	1435990	Burkholderia pseudomallei MSHR543	removed: identical to D512_24256	Proteobacteria	-
VCHE39_2800	2-263	991945	Vibrio cholerae HE39	removed: identical to CQB50770	Proteobacteria	-
CIMG_10486	361-641	246410	Coccidioides immitis strain RS	removed: identical to CPSG_04885	Eurotiomycetes	9.4e-95
COCC4DRAFT_42491	65-179	665024	Bipolaris maydis ATCC 48331	removed: identical to COCHEDRAFT_1213203	Dothideomycetes	9.6e-11
CPSG_04885	344-624	443226	Coccidioides posadasii str Silveira	removed: identical to CIRG_00127	Eurotiomycetes	7.1e-77
CPC735_059840	361-641	222929	Coccidioides posadasii C735 delta SOWgp	removed: identical to CIMG_10486	Eurotiomycetes	2.2e-94
YH69_15885	23-278	287	Pseudomonas aeruginosa GCA 000829255	removed: identical to CIA_02197	Proteobacteria	-
Q028_00376	23-278	1402515	Pseudomonas aeruginosa BWHPSA015	removed: identical to CH80_07370	Proteobacteria	-
CGGC5_10395	358-638	1213859	Colletotrichum gloeosporioides strain Nara gc5	removed: identical to CGLO_17432	Sordariomycetes	6.1e-96
VCHE45_1965	2-263	991946	Vibrio cholerae HE 45	removed: identical to CFW18078	Proteobacteria	-
RLJV_18090	24-278	287	Pseudomonas aeruginosa GCA 000709285	removed: identical to CF510_21984	Proteobacteria	-
ThrDRAFT_02487	12-270	981426	Frankia sp Thr	removed: identical to CcI6DRAFT_04051	Actinobacteria	-
CADAFLAG00011992	359-635	332952	Aspergillus flavus NRRL3357	removed: identical to CADAORAG00006670	Eurotiomycetes	2e-90
Y699_03662	322-602	1437362	Aspergillus fumigatus Z5	removed: identical to CADAFUBG00010072	Eurotiomycetes	4e-59
BA78_6728	481-761	1476192	Aspergillus fumigatus var RP 2014	removed: identical to CADAFUAG00002520	Eurotiomycetes	7.7e-94
BA78_6053	322-602	1476192	Aspergillus fumigatus var RP 2014	removed: identical to CADAFUAG00002492	Eurotiomycetes	4e-59
ERS012356_03178	19-278	28450	Burkholderia pseudomallei GCA 001211245	removed: identical to BURPSS13_J0138	Proteobacteria	-
DO63_2634	18-278	28450	Burkholderia pseudomallei GCA 000757095	removed: identical to BURPS668_A0319	Proteobacteria	-
BBX_5222	21-278	1249659	Burkholderia pseudomallei MSHR520	removed: identical to BURPS305_3549	Proteobacteria	-
DR61_5164	18-278	36773	Burkholderia sp BGJ	removed: identical to BURPS1710b_A1680	Proteobacteria	-
BURPS1710b_A1680	18-278	320372	Burkholderia pseudomallei 1710b	removed: identical to BURPS1710A_A2720	Proteobacteria	-
BURPSS13_J0138	19-278	320374	Burkholderia pseudomallei S13	removed: identical to BURPS1106B_1763	Proteobacteria	-
BG16_4089	19-278	1249472	Burkholderia pseudomallei MSHR2543	removed: identical to BURPS1106A_A0229	Proteobacteria	-
Y049_4592	19-278	1435999	Burkholderia pseudomallei MSHR684	removed: identical to BUH_4514	Proteobacteria	-
X887_4714	18-278	1434199	Burkholderia pseudomallei MSHR4375	removed: identical to BUC_4347	Proteobacteria	-
BTHA_4852	20-278	1250339	Burkholderia thailandensis MSMB59	removed: identical to BTRA_5288	Proteobacteria	-
BTN_5020	20-278	1249665	Burkholderia thailandensis E254	removed: identical to BTQ_3525	Proteobacteria	-
BG87_5355	20-278	1249660	Burkholderia thailandensis 2002721643	removed: identical to BTP_3903	Proteobacteria	-
BTRA_5288	20-278	1249667	Burkholderia thailandensis USAMRU Malaysia 20	removed: identical to BTN_5020	Proteobacteria	-
DR62_5150	18-278	57975	Burkholderia thailandensis	removed: identical to BTL_5349	Proteobacteria	-
BTH_II0230	20-278	271848	Burkholderia thailandensis E264	removed: identical to BTJ_4562	Proteobacteria	-
BTP_3903	20-278	1249666	Burkholderia thailandensis Phuket 4W 1	removed: identical to BTHA_4852	Proteobacteria	-
BTQ_3525	20-278	1241582	Burkholderia thailandensis 2002721723	removed: identical to BTH_II0230	Proteobacteria	-
BURPS1106B_1763	19-278	357347	Burkholderia pseudomallei 1106b	removed: identical to BPC006_II0218	Proteobacteria	-
P998_02103	23-278	1163395	Pseudomonas aeruginosa E2	removed: identical to BN889_02461	Proteobacteria	-
BN432_1844	18-278	1255303	Erwinia amylovora Ea356	removed: identical to BN438_1837	Proteobacteria	-
EAM_1750	18-278	716540	Erwinia amylovora ATCC 49946	removed: identical to BN437_1839	Proteobacteria	-
BN435_1837	18-278	1255306	Erwinia amylovora 01SFR BO	removed: identical to BN434_1833	Proteobacteria	-
BN434_1833	18-278	1255305	Erwinia amylovora CFBP 2585	removed: identical to BN433_1867	Proteobacteria	-
BN433_1867	18-278	1255304	Erwinia amylovora Ea266	removed: identical to BN432_1844	Proteobacteria	-
BN1708_016451	291-571	100787	Verticillium longisporum	removed: identical to BN1723_004920	Sordariomycetes	1.2e-90
ALLO2DRAFT_04012	12-270	981405	Frankia sp Allo2	removed: identical to BMG523Draft_04168	Actinobacteria	-
BMA10399_B1713	21-278	412021	Burkholderia mallei ATCC 10399	removed: identical to BMAPRL20_2014	Proteobacteria	-
BMA10229_1223	21-278	412022	Burkholderia mallei NCTC 10229	removed: identical to BMAJHU_I1166	Proteobacteria	-
BMAA1923	21-278	243160	Burkholderia mallei ATCC 23344	removed: identical to BMAGB8_A2205	Proteobacteria	-
BM44_3823	21-278	320389	Burkholderia mallei NCTC 10247	removed: identical to BMAFMH_G0209	Proteobacteria	-
BG99_4302	21-278	13373	Burkholderia mallei GCA 000756025	removed: identical to BMAA1923	Proteobacteria	-
BMASAVP1_0938	21-278	320388	Burkholderia mallei SAVP1	removed: identical to BMA721280_M0092	Proteobacteria	-
BMA721280_M0092	21-278	370895	Burkholderia mallei 2002721280	removed: identical to BMA10399_B1713	Proteobacteria	-
BMAPRL20_2014	21-278	436115	Burkholderia mallei PRL 20	removed: identical to BMA10229_1223	Proteobacteria	-
BMAGB8_A2205	21-278	320390	Burkholderia mallei GB8 horse 4	removed: identical to BM44_3823	Proteobacteria	-
Q000_02183	23-278	1402487	Pseudomonas aeruginosa MSH10	removed: identical to BH77_13945	Proteobacteria	-
BURPS668_A0319	18-278	320373	Burkholderia pseudomallei 668	removed: identical to BH02_4710	Proteobacteria	-
BMAJHU_I1166	21-278	334803	Burkholderia mallei JHU	removed: identical to BG99_4302	Proteobacteria	-
Y043_2743	18-278	1435993	Burkholderia pseudomallei MSHR2138	removed: identical to BG24_3770	Proteobacteria	-
X944_3545	20-278	1434927	Burkholderia pseudomallei MSHR3964	removed: identical to BG17_3857	Proteobacteria	-
X890_4410	19-278	1434201	Burkholderia pseudomallei MSHR4299	removed: identical to BG16_4089	Proteobacteria	-
BURPS305_3549	21-278	425067	Burkholderia pseudomallei 305	removed: identical to BDL_6052	Proteobacteria	-
Y029_4030	21-278	1435982	Burkholderia pseudomallei MSHR303	removed: identical to BBX_5222	Proteobacteria	-
X882_3502	19-278	1434195	Burkholderia pseudomallei MSHR4303	removed: identical to BBW_5711	Proteobacteria	-
X891_4912	18-278	1434202	Burkholderia pseudomallei TSV 43	removed: identical to BBU_3411	Proteobacteria	-
ERS013345_03364	18-278	28450	Burkholderia pseudomallei GCA 000961535	removed: identical to BBS_6014	Proteobacteria	-
X941_338	18-278	1434925	Burkholderia pseudomallei MSHR5569	removed: identical to BBQ_6053	Proteobacteria	-
Y597_1613	18-278	1437001	Burkholderia pseudomallei MSHR1000	removed: identical to BBN_3541	Proteobacteria	-
X945_1339	20-278	1434928	Burkholderia pseudomallei ABCPW 107	removed: identical to BBL_1627	Proteobacteria	-
BURPS1106A_A0229	19-278	357348	Burkholderia pseudomallei 1106a	removed: identical to BBJ_3795	Proteobacteria	-
CADAFUBG00010072	322-602	451804	Aspergillus fumigatus A1163	removed: identical to BA78_6053	Eurotiomycetes	4e-59
VCHC49A2_2996	2-263	991935	Vibrio cholerae HC 49A2	removed: identical to B839_17220	Proteobacteria	-
SOD_c05760	9-270	682634	Serratia plymuthica 4Rx13	removed: identical to B194_0638	Proteobacteria	-
VCEC0027_002285	2-263	1095653	Vibrio cholerae O1 str EC 0027	removed: identical to AZ32_00775	Proteobacteria	-
TM02_19830	12-275	29491	Aeromonas salmonicida subsp salmonicida GCA 000786795	removed: identical to ASA_1025	Proteobacteria	-
P254_03369	3-264	1391912	Acinetobacter oleivorans CIP 110421	removed: identical to AOLE_01055	Proteobacteria	-
AO1008_06093	178-454	1197718	Aspergillus oryzae 100 8	removed: identical to Ao3042_05856	Eurotiomycetes	4e-39
AB188_10660	8-270	615	Serratia marcescens GCA 001034375	removed: identical to AN698_15900	Proteobacteria	-
VCHC19A1_2289	2-263	991952	Vibrio cholerae HC 19A1	removed: identical to AM628_01880	Proteobacteria	-
Francci3_2755	12-270	106370	Frankia sp strain CcI3	removed: identical to ALLO2DRAFT_04012	Actinobacteria	-
Z695_0110290	23-278	1443105	Pseudomonas aeruginosa SG17M	removed: identical to AJ76_04860	Proteobacteria	-
DQ20_09270	23-278	287	Pseudomonas aeruginosa	removed: identical to AJ75_05354	Proteobacteria	-
Q093_06132	25-278	1402580	Pseudomonas aeruginosa CF614	removed: identical to AJ73_05384	Proteobacteria	-
Q036_00392	23-278	1402523	Pseudomonas aeruginosa BWHPSA023	removed: identical to AJ72_05344	Proteobacteria	-
Q037_02833	23-278	1402524	Pseudomonas aeruginosa BWHPSA024	removed: identical to AJ71_05156	Proteobacteria	-
Q071_03040	23-278	1402558	Pseudomonas aeruginosa BL17	removed: identical to AJ70_05263	Proteobacteria	-
V560_02169	23-278	1418245	Pseudomonas aeruginosa BWH059	removed: identical to AJ68_04356	Proteobacteria	-
Q050_00678	23-278	1402537	Pseudomonas aeruginosa BWHPSA045	removed: identical to AJ67_04587	Proteobacteria	-
HMPREF3150_02997	23-278	1581118	Pseudomonas sp HMSC05H02	removed: identical to AJ66_05450	Proteobacteria	-
V558_06025	23-278	1418243	Pseudomonas aeruginosa BWH057	removed: identical to AJ65_05124	Proteobacteria	-
AJ60_04211	23-278	1447528	Pseudomonas aeruginosa 3573	removed: identical to AJ63_05089	Proteobacteria	-
PaWS136_2969	23-278	1341644	Pseudomonas aeruginosa WS136	removed: identical to AJ62_05319	Proteobacteria	-
Q073_02189	23-278	1402560	Pseudomonas aeruginosa BL19	removed: identical to AJ60_04211	Proteobacteria	-
L683_31685	23-278	1333855	Pseudomonas aeruginosa WC55	removed: identical to AI22_19510	Proteobacteria	-
V429_18235	12-275	1418107	Aeromonas hydrophila pc104A	removed: identical to AHML_17545	Proteobacteria	-
AAY47_10625	8-271	351672	Xenorhabdus griffiniae	removed: identical to AFK69_02355	Proteobacteria	-
AAY84_15500	8-270	615	Serratia marcescens GCA 000783975	removed: identical to AF54_02741	Proteobacteria	-
RT90_18510	8-270	615	Serratia marcescens GCA 000783915	removed: identical to AF53_03514	Proteobacteria	-
ADK76_04140	2-260	35619	Streptomyces griseoflavus	removed: identical to ADK86_28290	Actinobacteria	-
ADK70_14505	2-260	1464079	Streptomyces rimosus subsp pseudoverticillatus	removed: identical to ADK43_26330	Actinobacteria	-
PA99_4363	23-278	1437873	Pseudomonas aeruginosa PA99	removed: identical to ADJ52_13020	Proteobacteria	-
Q013_02113	23-278	1402500	Pseudomonas aeruginosa X13273	removed: identical to ACS96_13975	Proteobacteria	-
AF54_02741	8-270	1445865	Serratia marcescens BIDMC 81	removed: identical to ABA78_03820	Proteobacteria	-
LG59_4542	8-270	300181	Serratia ureilytica	removed: identical to AAY84_15500	Proteobacteria	-
VchoM_01177	7-268	345072	Vibrio cholerae MO10	removed: identical to A5C_1975	Proteobacteria	-
VCA_001542	7-268	593585	Vibrio albensis VL426	removed: identical to A5A_022152	Proteobacteria	-
VCD_002418	7-268	593588	Vibrio cholerae MJ 1236	removed: identical to A55_2157	Proteobacteria	-
VCE_003211	7-268	417400	Vibrio cholerae B33	removed: identical to A53_02940	Proteobacteria	-
VCNHCC008D_002389	2-263	1095657	Vibrio cholerae O1 str NHCC 008D	removed: identical to A51_021007	Proteobacteria	-
A246_20558	345-624	1194422	Pseudomonas syringae pv actinidiae ICMP 19098	removed: identical to A249_29108	Proteobacteria	1.4e-51
A247_12185	345-624	1194421	Pseudomonas syringae pv actinidiae ICMP 19099	removed: identical to A248_19980	Proteobacteria	1.4e-51
A241_15175	345-624	1194401	Pseudomonas syringae pv actinidiae ICMP 19094	removed: identical to A247_12185	Proteobacteria	1.4e-51
A249_29108	345-624	1104682	Pseudomonas syringae pv actinidiae ICMP 18804	removed: identical to A245_11377	Proteobacteria	1.4e-51
A245_11377	345-624	1194405	Pseudomonas syringae pv actinidiae ICMP 19096	removed: identical to A243_20428	Proteobacteria	1.4e-51
A243_20428	345-624	1194402	Pseudomonas syringae pv actinidiae ICMP 18883	removed: identical to A242_20433	Proteobacteria	1.4e-51
A242_20433	345-624	1194403	Pseudomonas syringae pv actinidiae ICMP 19095	removed: identical to A241_15175	Proteobacteria	1.4e-51
V553_02182	23-278	1418238	Pseudomonas aeruginosa BWH052	removed: identical to A161_11580	Proteobacteria	-
J658_1800	5-264	1310759	Acinetobacter baumannii 573719	removed: failed IQ-TREE composition chi2 test (p-value<5%; df=19)	Proteobacteria	-
AOLE_01055	3-264	436717	Acinetobacter oleivorans DR1	removed: failed IQ-TREE composition chi2 test (p-value<5%; df=19)	Proteobacteria	-
YA64_02955	5-264	48296	Acinetobacter pittii	removed: failed IQ-TREE composition chi2 test (p-value<5%; df=19)	Proteobacteria	-
ACINWC141_3619	4-264	903915	Acinetobacter sp WC 141	removed: failed IQ-TREE composition chi2 test (p-value<5%; df=19)	Proteobacteria	-
BN9_058270	90-357	65357	Albugo candida	removed: failed IQ-TREE composition chi2 test (p-value<5%; df=19)	Oomycetes	-
ALNC14_063400	114-380	890382	Albugo laibachii	removed: failed IQ-TREE composition chi2 test (p-value<5%; df=19)	Oomycetes	-
ATO12_03460	11-271	1317122	Aquimarina atlantica	removed: failed IQ-TREE composition chi2 test (p-value<5%; df=19)	BacteroChlorobi	-
ASPNIDRAFT_46788	293-355	380704	Aspergillus niger ATCC 1015	removed: failed IQ-TREE composition chi2 test (p-value<5%; df=19)	Eurotiomycetes	8.4e-93
ASPNIDRAFT_46788	351-531	380704	Aspergillus niger ATCC 1015	removed: failed IQ-TREE composition chi2 test (p-value<5%; df=19)	Eurotiomycetes	8.4e-93
CADANGAG00000230	400-662	425011	Aspergillus niger CBS 513 88	removed: failed IQ-TREE composition chi2 test (p-value<5%; df=19)	Eurotiomycetes	1.6e-91
CGLO_17432	358-638	1237896	Colletotrichum gloeosporioides strain Cg 14	removed: failed IQ-TREE composition chi2 test (p-value<5%; df=19)	Sordariomycetes	8.6e-96
CCM_01728	363-643	983644	Cordyceps militaris strain CM01	removed: failed IQ-TREE composition chi2 test (p-value<5%; df=19)	Sordariomycetes	3e-97
EMIHUDRAFT_110713	152-263	280463	Emiliania huxleyi	removed: failed IQ-TREE composition chi2 test (p-value<5%; df=19)	Haptophyceae	-
ESCO_001498	369-649	150374	Escovopsis weberi	removed: failed IQ-TREE composition chi2 test (p-value<5%; df=19)	Sordariomycetes	2.8e-95
SY27_02550	2-263	1603293	Flavobacterium sp 316	removed: failed IQ-TREE composition chi2 test (p-value<5%; df=19)	BacteroChlorobi	-
FG05_08227	366-645	5518	Fusarium graminearum GCA 000599445	removed: failed IQ-TREE composition chi2 test (p-value<5%; df=19)	Sordariomycetes	3.5e-97
AMR41_08515	14-273	1704290	Hapalosiphon sp MRB220	removed: failed IQ-TREE composition chi2 test (p-value<5%; df=19)	Cyanobacteria	-
HIM_11602	370-650	1043627	Hirsutella minnesotensis 3608	removed: failed IQ-TREE composition chi2 test (p-value<5%; df=19)	Sordariomycetes	3.9e-97
Hsw_PA0222	4-259	1227739	Hymenobacter swuensis DY53	removed: failed IQ-TREE composition chi2 test (p-value<5%; df=19)	BacteroChlorobi	-
KUTG_01385	4-242	345341	Kutzneria sp 744	removed: failed IQ-TREE composition chi2 test (p-value<5%; df=19)	Actinobacteria	-
EP47_08135	2-264	1498499	Legionella norrlandica	removed: failed IQ-TREE composition chi2 test (p-value<5%; df=19)	Proteobacteria	-
MAM_06274	372-495	1081103	Metarhizium album ARSEF 1941	removed: failed IQ-TREE composition chi2 test (p-value<5%; df=19)	Sordariomycetes	1.3e-94
MAM_06274	485-622	1081103	Metarhizium album ARSEF 1941	removed: failed IQ-TREE composition chi2 test (p-value<5%; df=19)	Sordariomycetes	1.3e-94
O3I_007380	20-268	1133849	Nocardia brasiliensis ATCC 700358	removed: failed IQ-TREE composition chi2 test (p-value<5%; df=19)	Actinobacteria	-
FG87_01015	14-260	1141657	Nocardia vulneris	removed: failed IQ-TREE composition chi2 test (p-value<5%; df=19)	Actinobacteria	-
PCAMFM013_S025g000125	424-704	1429867	Penicillium camemberti FM 013	removed: failed IQ-TREE composition chi2 test (p-value<5%; df=19)	Eurotiomycetes	8.3e-94
PEX1_053380	420-700	27334	Penicillium expansum	removed: failed IQ-TREE composition chi2 test (p-value<5%; df=19)	Eurotiomycetes	3.3e-94
PITC_049450	420-700	40296	Penicillium italicum	removed: failed IQ-TREE composition chi2 test (p-value<5%; df=19)	Eurotiomycetes	3.3e-93
ACN38_g5510	420-700	229535	Penicillium nordicum	removed: failed IQ-TREE composition chi2 test (p-value<5%; df=19)	Eurotiomycetes	1.4e-93
PROQFM164_S01g003549	414-694	1365484	Penicillium roqueforti strain FM164	removed: failed IQ-TREE composition chi2 test (p-value<5%; df=19)	Eurotiomycetes	1.3e-94
PCH_Pc21g15320	415-695	500485	Penicillium rubens Wisconsin 54 1255	removed: failed IQ-TREE composition chi2 test (p-value<5%; df=19)	Eurotiomycetes	7.6e-93
U727_00430462271	597-877	60172	Penicillium solitum	removed: failed IQ-TREE composition chi2 test (p-value<5%; df=19)	Eurotiomycetes	3.2e-94
PAU_01720	6-269	291112	Photorhabdus asymbiotica	removed: failed IQ-TREE composition chi2 test (p-value<5%; df=19)	Proteobacteria	-
AM629_09135	6-269	880156	Photorhabdus heterorhabditis	removed: failed IQ-TREE composition chi2 test (p-value<5%; df=19)	Proteobacteria	-
KS18_00050	6-269	29488	Photorhabdus luminescens	removed: failed IQ-TREE composition chi2 test (p-value<5%; df=19)	Proteobacteria	-
BA1DRAFT_03479	6-269	1393736	Photorhabdus luminescens BA1	removed: failed IQ-TREE composition chi2 test (p-value<5%; df=19)	Proteobacteria	-
O185_22685	6-269	1389415	Photorhabdus temperata J3	removed: failed IQ-TREE composition chi2 test (p-value<5%; df=19)	Proteobacteria	-
VY86_17220	8-271	230089	Photorhabdus temperata subsp thracensis	removed: failed IQ-TREE composition chi2 test (p-value<5%; df=19)	Proteobacteria	-
L999_25030	23-278	1339263	Pseudomonas aeruginosa 148	removed: failed IQ-TREE composition chi2 test (p-value<5%; df=19)	Proteobacteria	-
Q010_02228	24-278	1402497	Pseudomonas aeruginosa 19660	removed: failed IQ-TREE composition chi2 test (p-value<5%; df=19)	Proteobacteria	-
AJ61_04100	23-278	1447529	Pseudomonas aeruginosa 3574	removed: failed IQ-TREE composition chi2 test (p-value<5%; df=19)	Proteobacteria	-
AJ68_04356	23-278	1447536	Pseudomonas aeruginosa 3581	removed: failed IQ-TREE composition chi2 test (p-value<5%; df=19)	Proteobacteria	-
PA39016_002790031	23-278	798130	Pseudomonas aeruginosa 39016	removed: failed IQ-TREE composition chi2 test (p-value<5%; df=19)	Proteobacteria	-
P997_00251	25-278	1402485	Pseudomonas aeruginosa 62	removed: failed IQ-TREE composition chi2 test (p-value<5%; df=19)	Proteobacteria	-
Q058_06260	24-284	1402545	Pseudomonas aeruginosa BL04	removed: failed IQ-TREE composition chi2 test (p-value<5%; df=19)	Proteobacteria	-
Q059_02171	23-278	1402546	Pseudomonas aeruginosa BL05	removed: failed IQ-TREE composition chi2 test (p-value<5%; df=19)	Proteobacteria	-
Q079_01212	23-278	1402566	Pseudomonas aeruginosa BL25	removed: failed IQ-TREE composition chi2 test (p-value<5%; df=19)	Proteobacteria	-
V555_02463	23-278	1418240	Pseudomonas aeruginosa BWH054	removed: failed IQ-TREE composition chi2 test (p-value<5%; df=19)	Proteobacteria	-
V556_02040	23-278	1418241	Pseudomonas aeruginosa BWH055	removed: failed IQ-TREE composition chi2 test (p-value<5%; df=19)	Proteobacteria	-
Q022_02770	23-278	1402509	Pseudomonas aeruginosa BWHPSA009	removed: failed IQ-TREE composition chi2 test (p-value<5%; df=19)	Proteobacteria	-
Q024_02028	23-278	1402511	Pseudomonas aeruginosa BWHPSA011	removed: failed IQ-TREE composition chi2 test (p-value<5%; df=19)	Proteobacteria	-
Q025_02840	23-278	1402512	Pseudomonas aeruginosa BWHPSA012	removed: failed IQ-TREE composition chi2 test (p-value<5%; df=19)	Proteobacteria	-
Q038_01686	23-278	1402525	Pseudomonas aeruginosa BWHPSA025	removed: failed IQ-TREE composition chi2 test (p-value<5%; df=19)	Proteobacteria	-
Q043_02593	23-278	1402530	Pseudomonas aeruginosa BWHPSA038	removed: failed IQ-TREE composition chi2 test (p-value<5%; df=19)	Proteobacteria	-
Q046_01905	25-278	1402533	Pseudomonas aeruginosa BWHPSA041	removed: failed IQ-TREE composition chi2 test (p-value<5%; df=19)	Proteobacteria	-
Q048_03658	24-278	1402535	Pseudomonas aeruginosa BWHPSA043	removed: failed IQ-TREE composition chi2 test (p-value<5%; df=19)	Proteobacteria	-
Q085_03191	23-278	1402572	Pseudomonas aeruginosa C20	removed: failed IQ-TREE composition chi2 test (p-value<5%; df=19)	Proteobacteria	-
Y905_22485	23-278	1441462	Pseudomonas aeruginosa C2159M	removed: failed IQ-TREE composition chi2 test (p-value<5%; df=19)	Proteobacteria	-
M802_2325	23-278	1352355	Pseudomonas aeruginosa c7447m	removed: failed IQ-TREE composition chi2 test (p-value<5%; df=19)	Proteobacteria	-
TN45_16125	23-278	287	Pseudomonas aeruginosa GCA 000937465	removed: failed IQ-TREE composition chi2 test (p-value<5%; df=19)	Proteobacteria	-
PAMH19_5722	23-278	287	Pseudomonas aeruginosa GCA 001051345	removed: failed IQ-TREE composition chi2 test (p-value<5%; df=19)	Proteobacteria	-
AOA77_04195	24-278	287	Pseudomonas aeruginosa GCA 001294675	removed: failed IQ-TREE composition chi2 test (p-value<5%; df=19)	Proteobacteria	-
ADJ52_13020	23-278	287	Pseudomonas aeruginosa GCA 001295345	removed: failed IQ-TREE composition chi2 test (p-value<5%; df=19)	Proteobacteria	-
PLES_30491	24-278	557722	Pseudomonas aeruginosa LESB58	removed: failed IQ-TREE composition chi2 test (p-value<5%; df=19)	Proteobacteria	-
PAM18_2785	25-278	941193	Pseudomonas aeruginosa M18	removed: failed IQ-TREE composition chi2 test (p-value<5%; df=19)	Proteobacteria	-
Q083_01649	23-278	1402570	Pseudomonas aeruginosa M8A 4	removed: failed IQ-TREE composition chi2 test (p-value<5%; df=19)	Proteobacteria	-
O1O_14073	23-278	1131757	Pseudomonas aeruginosa MPAO1 P1	removed: failed IQ-TREE composition chi2 test (p-value<5%; df=19)	Proteobacteria	-
PA1R_gp0056	23-278	1279008	Pseudomonas aeruginosa PA1R	removed: failed IQ-TREE composition chi2 test (p-value<5%; df=19)	Proteobacteria	-
H734_06987	23-278	1295076	Pseudomonas aeruginosa PA45	removed: failed IQ-TREE composition chi2 test (p-value<5%; df=19)	Proteobacteria	-
PSPA7_2986	25-278	381754	Pseudomonas aeruginosa PA7	removed: failed IQ-TREE composition chi2 test (p-value<5%; df=19)	Proteobacteria	-
PGPR2_16305	25-278	1328315	Pseudomonas aeruginosa PGPR2	removed: failed IQ-TREE composition chi2 test (p-value<5%; df=19)	Proteobacteria	-
M062_11795	23-278	1340851	Pseudomonas aeruginosa RP73	removed: failed IQ-TREE composition chi2 test (p-value<5%; df=19)	Proteobacteria	-
Q006_01654	23-278	1402493	Pseudomonas aeruginosa UDL	removed: failed IQ-TREE composition chi2 test (p-value<5%; df=19)	Proteobacteria	-
T266_03785	24-278	1408193	Pseudomonas aeruginosa VRFPA05	removed: failed IQ-TREE composition chi2 test (p-value<5%; df=19)	Proteobacteria	-
V527_06865	23-278	1423141	Pseudomonas aeruginosa VRFPA06	removed: failed IQ-TREE composition chi2 test (p-value<5%; df=19)	Proteobacteria	-
Z046_14925	23-275	1441931	Pseudomonas aeruginosa VRFPA09	removed: failed IQ-TREE composition chi2 test (p-value<5%; df=19)	Proteobacteria	-
O165_028285	337-585	1388763	Pseudomonas mosselii SJ10	removed: failed IQ-TREE composition chi2 test (p-value<5%; df=19)	Proteobacteria	2e-60
CCOS191_4458	337-585	1649877	Pseudomonas sp CCOS 191	removed: failed IQ-TREE composition chi2 test (p-value<5%; df=19)	Proteobacteria	2.2e-60
PMI18_04229	7-267	1144321	Pseudomonas sp GM102	removed: failed IQ-TREE composition chi2 test (p-value<5%; df=19)	Proteobacteria	-
PMI30_03463	8-267	1144332	Pseudomonas sp GM50	removed: failed IQ-TREE composition chi2 test (p-value<5%; df=19)	Proteobacteria	-
SN15_11025	3-264	40324	Stenotrophomonas maltophilia GCA 000834105	removed: failed IQ-TREE composition chi2 test (p-value<5%; df=19)	Proteobacteria	-
SLNWT_6359	18-272	1888	Streptomyces albus strain ATCC 21838 DSM 41398 FERM P 419 JCM 4703 NBRC 107858	removed: failed IQ-TREE composition chi2 test (p-value<5%; df=19)	Actinobacteria	-
SRIM_06743	25-284	1265868	Streptomyces rimosus subsp rimosus ATCC 10970	removed: failed IQ-TREE composition chi2 test (p-value<5%; df=19)	Actinobacteria	-
ADK43_26330	2-260	132474	Streptomyces rimosus subsp rimosus GCA 001279065	removed: failed IQ-TREE composition chi2 test (p-value<5%; df=19)	Actinobacteria	-
ADK86_28290	2-260	1519475	Streptomyces sp NRRL F 5755	removed: failed IQ-TREE composition chi2 test (p-value<5%; df=19)	Actinobacteria	-
TOL_3183	11-262	1298593	Thalassolituus oleivorans MIL 1	removed: failed IQ-TREE composition chi2 test (p-value<5%; df=19)	Proteobacteria	-
R615_14965	10-262	1208320	Thalassolituus oleivorans R6 15	removed: failed IQ-TREE composition chi2 test (p-value<5%; df=19)	Proteobacteria	-
MADA3029_170009	103-169	1238444	Vibrio nigripulchritudo MADA3029	removed: failed IQ-TREE composition chi2 test (p-value<5%; df=19)	Proteobacteria	-
MADA3029_170009	204-321	1238444	Vibrio nigripulchritudo MADA3029	removed: failed IQ-TREE composition chi2 test (p-value<5%; df=19)	Proteobacteria	-

## Sheet: PF00501
List of sequences with significant hit to PF00501 domains of Asperigillus fumigatus Afu3g13700 (phmmer versus Ensembl genomes, evalue <= 0.01)
Full length sequences were scanned for PF05141 domain (hmmsearch versus PFAM hmm profile, see column G for evalue)
ensembl accn	NCBI taxid	species	lineage	hit to other PFAM domain: PF05141
COCCADRAFT_9027	930089	Bipolaris zeicola 26-R-13	Dothideomycetes	9.1e-97
COCHEDRAFT_1220253	701091	Bipolaris maydis C5	Dothideomycetes	1.6e-96
COCVIDRAFT_24842	930091	Bipolaris victoriae FI3	Dothideomycetes	2e-96
COCC4DRAFT_76965	665024	Bipolaris maydis ATCC 48331	Dothideomycetes	2.9e-96
COCMIDRAFT_106357	930090	Bipolaris oryzae ATCC 44560	Dothideomycetes	7.4e-96
CCM_08331	983644	Cordyceps militaris (strain CM01)	Sordariomycetes	4.6e-95
COCSADRAFT_196405	665912	Bipolaris sorokiniana ND90Pr	Dothideomycetes	5.9e-95
ALT_1441	293939	Aspergillus lentulus	Eurotiomycetes	8.7e-95
Y699_01197	1437362	Aspergillus fumigatus Z5	Eurotiomycetes	1.1e-94
BBA_07379	655819	Beauveria bassiana (strain ARSEF 2860)	Sordariomycetes	1.4e-94
ARAM_003776	308745	Aspergillus rambellii	Eurotiomycetes	1.5e-94
PEX2_062980	27334	Penicillium expansum	Eurotiomycetes	2.2e-94
BBAD15_g8293	1245745	Beauveria bassiana D1-5	Sordariomycetes	2.8e-94
A1O5_05364	1182543	Cladophialophora psammophila CBS 110553	Eurotiomycetes	2.9e-94
TRIATDRAFT_35063	452589	Trichoderma atroviride IMI 206040	Sordariomycetes	3.5e-94
COCCADRAFT_112729	930089	Bipolaris zeicola 26-R-13	Dothideomycetes	3.8e-94
TSTA_011360	441959	Talaromyces stipitatus ATCC 10500	Eurotiomycetes	4.7e-94
PEX1_073780	27334	Penicillium expansum (GCA_000769735)	Eurotiomycetes	6.7e-94
SETTUDRAFT_152948	671987	Setosphaeria turcica Et28A	Dothideomycetes	7.3e-94
BN1723_011043	100787	Verticillium longisporum	Sordariomycetes	8.3e-94
TGAM01_00041	398673	Trichoderma gamsii	Sordariomycetes	9.2e-94
PISL3812_07143	28573	Talaromyces islandicus	Eurotiomycetes	1.5e-93
PDIG_54280	1170229	Penicillium digitatum PHI26	Eurotiomycetes	1.6e-93
PDIP_49500	1170230	Penicillium digitatum Pd1	Eurotiomycetes	1.6e-93
THAR02_05031	5544	Trichoderma harzianum	Sordariomycetes	1.6e-93
TERG_12721	559305	Trichophyton rubrum CBS 118892	Eurotiomycetes	1.9e-93
TRV_04722	663202	Trichophyton verrucosum (strain HKI 0517)	Eurotiomycetes	2.5e-93
MBR_01707	1276141	Metarhizium brunneum ARSEF 3297	Sordariomycetes	3.1e-93
U727_0043274201	60172	Penicillium solitum	Eurotiomycetes	3.2e-93
VDAG_JR2_Chr6g01090	1202531	Verticillium dahliae JR2	Sordariomycetes	3.3e-93
X797_002232	568076	Metarhizium robertsii	Sordariomycetes	4.6e-93
H106_00005	1215332	Trichophyton rubrum CBS 735.88	Eurotiomycetes	4.7e-93
H103_00004	1215330	Trichophyton rubrum CBS 288.86	Eurotiomycetes	4.7e-93
H112_00005	1215335	Trichophyton rubrum D6	Eurotiomycetes	4.7e-93
H113_00004	1215341	Trichophyton rubrum MR1459	Eurotiomycetes	4.7e-93
H100_00005	1215337	Trichophyton rubrum MR850	Eurotiomycetes	4.7e-93
H102_00004	1215328	Trichophyton rubrum CBS 100081	Eurotiomycetes	4.7e-93
H104_00004	1215329	Trichophyton rubrum CBS 289.86	Eurotiomycetes	4.7e-93
H110_00004	1215339	Trichophyton rubrum MR1448	Eurotiomycetes	4.7e-93
H105_00005	1215331	Trichophyton soudanense CBS 452.61	Eurotiomycetes	4.7e-93
H107_00005	1215334	Trichophyton rubrum CBS 202.88	Eurotiomycetes	4.7e-93
MAA_05470	655844	Metarhizium robertsii ARSEF 23	Sordariomycetes	4.7e-93
H633G_02805	1291519	Metarhizium anisopliae BRIP 53284	Sordariomycetes	4.7e-93
H634G_01325	1291518	Metarhizium anisopliae BRIP 53293	Sordariomycetes	4.7e-93
PMG11_08554	104259	Penicillium brasilianum	Eurotiomycetes	4.8e-93
BN1723_006873	100787	Verticillium longisporum	Sordariomycetes	4.9e-93
MAN_03713	1276135	Metarhizium anisopliae ARSEF 549	Sordariomycetes	5.2e-93
MANI_025168	5530	Metarhizium anisopliae	Sordariomycetes	5.2e-93
BN1708_004850	100787	Verticillium longisporum	Sordariomycetes	5.3e-93
MAJ_04216	1276143	Metarhizium majus ARSEF 297	Sordariomycetes	7.8e-93
MGU_02387	1276136	Metarhizium guizhouense ARSEF 977	Sordariomycetes	9.7e-93
ARB_07864	663331	Trichophyton benhamiae CBS 112371	Eurotiomycetes	1.4e-92
ACN42_g10719	48697	Penicillium freii	Eurotiomycetes	1.4e-92
MGYG_08840	535722	Nannizzia gypsea CBS 118893	Eurotiomycetes	1.5e-92
PMAA_065940	441960	Talaromyces marneffei ATCC 18224	Eurotiomycetes	2.6e-92
MAC_01723	655827	Metarhizium acridum (strain CQMa 102)	Sordariomycetes	3.3e-92
H101_03591	1215336	Trichophyton interdigitale H6	Eurotiomycetes	5.3e-92
TEQG_08700	559882	Trichophyton equinum CBS 127.97	Eurotiomycetes	2.5e-91
H109_00003	1215338	Trichophyton interdigitale MR816	Eurotiomycetes	3.4e-91
AK830_g6017	78410	Neonectria ditissima	Sordariomycetes	3.1e-87
CADAFUAG00005432	330879	Aspergillus fumigatus Af293	Eurotiomycetes	3.2e-87
CADAFUBG00003537	451804	Aspergillus fumigatus A1163	Eurotiomycetes	3.2e-87
TRIVIDRAFT_45334	413071	Trichoderma virens Gv29-8	Sordariomycetes	8.8e-87
AOCH_003004	138278	Aspergillus ochraceoroseus	Eurotiomycetes	1.1e-86
CADNFIAG00005933	331117	Aspergillus fischeri NRRL 181	Eurotiomycetes	2e-86
A1O3_05467	1182542	Capronia epimyces CBS 606.96	Eurotiomycetes	4.2e-86
VDBG_02607	526221	Verticillium alfalfae VaMs.102	Sordariomycetes	3.5e-84
CMQ_4009	655863	Grosmannia clavigera kw1407	Sordariomycetes	4.4e-84
VDAG_09802	498257	Verticillium dahliae VdLs.17	Sordariomycetes	6.3e-84
FLAG1_09856	179993	Fusarium langsethiae	Sordariomycetes	1.1e-82
GQ26_0310120	1077442	Talaromyces marneffei PM1	Eurotiomycetes	1.4e-78
GQ26_0310120	1077442	Talaromyces marneffei PM1	Eurotiomycetes	1.4e-78
GQ26_0310120	1077442	Talaromyces marneffei PM1	Eurotiomycetes	1.4e-78
BN1708_014100	100787	Verticillium longisporum	Sordariomycetes	1.1e-75
MCYG_08678	554155	Arthroderma otae CBS 113480	Eurotiomycetes	7e-68
PDE_06094	933388	Penicillium oxalicum 114-2	Eurotiomycetes	1.7e-61
ADL03_07970	1519492	Nocardia sp. NRRL S-836	Actinobacteria	-
AOT90_27390	1720572	Mycobacterium sp. H079	Actinobacteria	-
AOT92_23710	1720574	Mycobacterium sp. H101	Actinobacteria	-
AOT91_01485	1720573	Mycobacterium sp. H092	Actinobacteria	-
AOT87_15820	1720569	Mycobacterium sp. H003	Actinobacteria	-
AOT93_08225	1720575	Mycobacterium sp. H110	Actinobacteria	-
AOT94_25895	1720576	Mycobacterium sp. HXVII	Actinobacteria	-
AOT88_19480	1720570	Mycobacterium sp. H063	Actinobacteria	-
AOT89_03445	1720571	Mycobacterium sp. H070	Actinobacteria	-
AOT83_20160	1720565	Mycobacterium sp. H001	Actinobacteria	-
AOT86_10690	1720568	Mycobacterium sp. H072	Actinobacteria	-
AOT85_15375	1720567	Mycobacterium sp. H054	Actinobacteria	-
MBBSGS4_0004	33892	Mycobacterium bovis BCG (GCA_001458155)	Actinobacteria	-
RW1_012_01190	1219028	Rhodococcus wratislaviensis NBRC 100605	Actinobacteria	-
GR01_03105	1774	Mycobacterium chelonae	Actinobacteria	-
ERS124821_00005	1773	Mycobacterium tuberculosis (GCA_001350735)	Actinobacteria	-
AM31_03569	1448509	Mycobacterium tuberculosis TKK_05MA_0040	Actinobacteria	-
P514_00108	1397937	Mycobacterium tuberculosis TKK_04_0037	Actinobacteria	-
V963_00108	1421969	Mycobacterium tuberculosis TB_RSA53	Actinobacteria	-
V983_03879	1421989	Mycobacterium tuberculosis TB_RSA73	Actinobacteria	-
W003_03612	1422009	Mycobacterium tuberculosis TB_RSA93	Actinobacteria	-
P496_00108	1397919	Mycobacterium tuberculosis TKK_04_0024	Actinobacteria	-
AM29_03455	1448507	Mycobacterium tuberculosis TKK_05MA_0036	Actinobacteria	-
I065_03530	1295758	Mycobacterium tuberculosis TKK_02_0042	Actinobacteria	-
K862_04037	1324248	Mycobacterium tuberculosis TKK-01-0038	Actinobacteria	-
AM64_03510	1448542	Mycobacterium tuberculosis TKK_05SA_0036	Actinobacteria	-
W004_03878	1422010	Mycobacterium tuberculosis TB_RSA94	Actinobacteria	-
AM27_03570	1448505	Mycobacterium tuberculosis TKK_05MA_0033	Actinobacteria	-
V984_02539	1421990	Mycobacterium tuberculosis TB_RSA74	Actinobacteria	-
W050_00108	1422056	Mycobacterium tuberculosis TB_RSA140	Actinobacteria	-
W049_00884	1422055	Mycobacterium tuberculosis TB_RSA139	Actinobacteria	-
V964_01386	1421970	Mycobacterium tuberculosis TB_RSA54	Actinobacteria	-
K865_07450	1324251	Mycobacterium tuberculosis TKK-01-0041	Actinobacteria	-
K846_07272	1324232	Mycobacterium tuberculosis TKK-01-0016	Actinobacteria	-
ERS024764_00990	1773	Mycobacterium tuberculosis (GCA_001322065)	Actinobacteria	-
TMLG_00837	675523	Mycobacterium tuberculosis SUMu012	Actinobacteria	-
AN40_00105	1448617	Mycobacterium tuberculosis M1007	Actinobacteria	-
X185_00306	1423536	Mycobacterium tuberculosis BTB11-112	Actinobacteria	-
ABH37_09095	29311	Mycobacterium haemophilum	Actinobacteria	-
ERS013339_02807	1773	Mycobacterium tuberculosis (GCA_001396355)	Actinobacteria	-
ERS007663_00871	1773	Mycobacterium tuberculosis	Actinobacteria	-
Moror_6853	1381753	Moniliophthora roreri (strain MCA 2997)	Basidiomycota	-
WG66_17649	221103	Moniliophthora roreri	Basidiomycota	-
FOMPIDRAFT_1155443	743788	Fomitopsis pinicola FP-58527 SS1	Basidiomycota	-
GYMLUDRAFT_50538	944289	Gymnopus luxurians FD-317 M1	Basidiomycota	-
POSPLDRAFT_99516	561896	Postia placenta Mad-698-R	Basidiomycota	-
PLEOSDRAFT_166299	1137138	Pleurotus ostreatus PC15	Basidiomycota	-
PHLGIDRAFT_508051	745531	Phlebiopsis gigantea 11061_1 CR5-6	Basidiomycota	-
HYPSUDRAFT_52722	945553	Hypholoma sublateritium FD-334 SS-4	Basidiomycota	-
J132_00878	1306850	Termitomyces sp. J132	Basidiomycota	-
DICSQDRAFT_180891	732165	Dichomitus squalens LYAD-421 SS1	Basidiomycota	-
J132_03062	1306850	Termitomyces sp. J132	Basidiomycota	-
CYLTODRAFT_397856	1314674	Cylindrobasidium torrendii FP15055 ss-10	Basidiomycota	-
PHLGIDRAFT_281183	745531	Phlebiopsis gigantea 11061_1 CR5-6	Basidiomycota	-
J132_02022	1306850	Termitomyces sp. J132	Basidiomycota	-
SCHPADRAFT_935517	27342	Schizopora paradoxa	Basidiomycota	-
WG66_17672	221103	Moniliophthora roreri	Basidiomycota	-
Moror_6830	1381753	Moniliophthora roreri (strain MCA 2997)	Basidiomycota	-
HETIRDRAFT_173809	747525	Heterobasidion irregulare TC 32-1	Basidiomycota	-
CERSUDRAFT_106870	914234	Ceriporiopsis subvermispora (strain B)	Basidiomycota	-
PHACADRAFT_148746	650164	Phanerochaete carnosa (strain HHB-10118-sp)	Basidiomycota	-
GLOTRDRAFT_49473	670483	Gloeophyllum trabeum ATCC 11539	Basidiomycota	-
PHACADRAFT_213717	650164	Phanerochaete carnosa (strain HHB-10118-sp)	Basidiomycota	-
JAAARDRAFT_141882	933084	Jaapia argillacea MUCL 33604	Basidiomycota	-
SERLADRAFT_444920	578457	Serpula lacrymans var. lacrymans (strain S7.9)	Basidiomycota	-
SERLA73DRAFT_83206	936435	Serpula lacrymans var. lacrymans (strain S7.3)	Basidiomycota	-
PAXRUDRAFT_149195	930991	Paxillus rubicundulus Ve08.2h10	Basidiomycota	-
DICSQDRAFT_161469	732165	Dichomitus squalens LYAD-421 SS1	Basidiomycota	-
SERLADRAFT_453045	578457	Serpula lacrymans var. lacrymans (strain S7.9)	Basidiomycota	-
GYMLUDRAFT_229544	944289	Gymnopus luxurians FD-317 M1	Basidiomycota	-
HYDPIDRAFT_132032	994086	Hydnomerulius pinastri MD-312	Basidiomycota	-
SCLCIDRAFT_131393	1036808	Scleroderma citrinum Foug A	Basidiomycota	-
RSAG8_02153	1287689	Rhizoctonia solani AG-8 WAC10335	Basidiomycota	-
RSOL_504190	1086054	Rhizoctonia solani AG-3 Rhs1AP	Basidiomycota	-
FIBSPDRAFT_842217	436010	Fibulorhizoctonia sp. CBS 109695	Basidiomycota	-
GLOTRDRAFT_76873	670483	Gloeophyllum trabeum ATCC 11539	Basidiomycota	-
RSOLAG22IIIB_01001	456999	Rhizoctonia solani	Basidiomycota	-
V565_135420	1423351	Rhizoctonia solani 123E	Basidiomycota	-
JAAARDRAFT_294258	933084	Jaapia argillacea MUCL 33604	Basidiomycota	-
RSOLAG22IIIB_09921	456999	Rhizoctonia solani	Basidiomycota	-
SERLA73DRAFT_163046	936435	Serpula lacrymans var. lacrymans (strain S7.3)	Basidiomycota	-
GYMLUDRAFT_99487	944289	Gymnopus luxurians FD-317 M1	Basidiomycota	-
PHLGIDRAFT_57151	745531	Phlebiopsis gigantea 11061_1 CR5-6	Basidiomycota	-
FIBSPDRAFT_1045344	436010	Fibulorhizoctonia sp. CBS 109695	Basidiomycota	-
JAAARDRAFT_140530	933084	Jaapia argillacea MUCL 33604	Basidiomycota	-
GLOTRDRAFT_77602	670483	Gloeophyllum trabeum ATCC 11539	Basidiomycota	-
DACRYDRAFT_112255	139276	Dacryopinax sp. DJM-731 SS1	Basidiomycota	-
CYLTODRAFT_382699	1314674	Cylindrobasidium torrendii FP15055 ss-10	Basidiomycota	-
PLICRDRAFT_58578	944288	Plicaturopsis crispa FD-325 SS-3	Basidiomycota	-
WG66_1392	221103	Moniliophthora roreri	Basidiomycota	-
BN946_scf184857.g4	5643	Pycnoporus cinnabarinus	Basidiomycota	-
LACBIDRAFT_312779	486041	Laccaria bicolor S238N-H82	Basidiomycota	-
PHLGIDRAFT_319891	745531	Phlebiopsis gigantea 11061_1 CR5-6	Basidiomycota	-
CERSUDRAFT_157295	914234	Ceriporiopsis subvermispora (strain B)	Basidiomycota	-
V565_003230	1423351	Rhizoctonia solani 123E	Basidiomycota	-
RSOL_499650	1086054	Rhizoctonia solani AG-3 Rhs1AP	Basidiomycota	-
Hypma_08036	39966	Hypsizygus marmoreus	Basidiomycota	-
POSPLDRAFT_92691	561896	Postia placenta Mad-698-R	Basidiomycota	-
GLOTRDRAFT_46069	670483	Gloeophyllum trabeum ATCC 11539	Basidiomycota	-
FIBRA_08499	599839	Fibroporia radiculosa	Basidiomycota	-
GYMLUDRAFT_241246	944289	Gymnopus luxurians FD-317 M1	Basidiomycota	-
GYMLUDRAFT_197778	944289	Gymnopus luxurians FD-317 M1	Basidiomycota	-
SCHPADRAFT_319882	27342	Schizopora paradoxa	Basidiomycota	-
BOTBODRAFT_170655	930990	Botryobasidium botryosum FD-172 SS1	Basidiomycota	-
PHACADRAFT_246502	650164	Phanerochaete carnosa (strain HHB-10118-sp)	Basidiomycota	-
Moror_552	1381753	Moniliophthora roreri (strain MCA 2997)	Basidiomycota	-
WG66_3714	221103	Moniliophthora roreri	Basidiomycota	-
PUNSTDRAFT_146563	741275	Punctularia strigosozonata HHB-11173 SS5	Basidiomycota	-
FIBRA_03572	599839	Fibroporia radiculosa	Basidiomycota	-
HYPSUDRAFT_41655	945553	Hypholoma sublateritium FD-334 SS-4	Basidiomycota	-
SCHPADRAFT_345006	27342	Schizopora paradoxa	Basidiomycota	-
GYMLUDRAFT_837603	944289	Gymnopus luxurians FD-317 M1	Basidiomycota	-
RSOLAG22IIIB_04506	456999	Rhizoctonia solani	Basidiomycota	-
GLOTRDRAFT_137262	670483	Gloeophyllum trabeum ATCC 11539	Basidiomycota	-
SERLADRAFT_448571	578457	Serpula lacrymans var. lacrymans (strain S7.9)	Basidiomycota	-
M422DRAFT_229444	990650	Sphaerobolus stellatus SS14	Basidiomycota	-
GYMLUDRAFT_247199	944289	Gymnopus luxurians FD-317 M1	Basidiomycota	-
GLOTRDRAFT_133115	670483	Gloeophyllum trabeum ATCC 11539	Basidiomycota	-
PHLGIDRAFT_62555	745531	Phlebiopsis gigantea 11061_1 CR5-6	Basidiomycota	-
PHACADRAFT_263199	650164	Phanerochaete carnosa (strain HHB-10118-sp)	Basidiomycota	-
FIBSPDRAFT_721614	436010	Fibulorhizoctonia sp. CBS 109695	Basidiomycota	-
STEHIDRAFT_106132	721885	Stereum hirsutum FP-91666 SS1	Basidiomycota	-
V565_185960	1423351	Rhizoctonia solani 123E	Basidiomycota	-
SCHPADRAFT_945611	27342	Schizopora paradoxa	Basidiomycota	-
AGABI2DRAFT_192211	936046	Agaricus bisporus var. bisporus H97	Basidiomycota	-
DICSQDRAFT_58983	732165	Dichomitus squalens LYAD-421 SS1	Basidiomycota	-
CERSUDRAFT_94730	914234	Ceriporiopsis subvermispora (strain B)	Basidiomycota	-
FOMPIDRAFT_1169721	743788	Fomitopsis pinicola FP-58527 SS1	Basidiomycota	-
SCHCODRAFT_71263	578458	Schizophyllum commune H4-8	Basidiomycota	-
K443DRAFT_95467	1095629	Laccaria amethystina LaAM-08-1	Basidiomycota	-
CC1G_01534	240176	Coprinopsis cinerea okayama7#130	Basidiomycota	-
FIBSPDRAFT_881851	436010	Fibulorhizoctonia sp. CBS 109695	Basidiomycota	-
RSOL_504360	1086054	Rhizoctonia solani AG-3 Rhs1AP	Basidiomycota	-
CEH19011	401625	Ceraceosorus bombacis	Basidiomycota	-
PILCRDRAFT_95691	765440	Piloderma croceum F 1598	Basidiomycota	-
WG66_7023	221103	Moniliophthora roreri	Basidiomycota	-
AGABI1DRAFT_116054	597362	Agaricus bisporus var. burnettii JB137-S8	Basidiomycota	-
PHACADRAFT_208208	650164	Phanerochaete carnosa (strain HHB-10118-sp)	Basidiomycota	-
Moror_6103	1381753	Moniliophthora roreri (strain MCA 2997)	Basidiomycota	-
WG66_19797	221103	Moniliophthora roreri	Basidiomycota	-
GYMLUDRAFT_51012	944289	Gymnopus luxurians FD-317 M1	Basidiomycota	-
SERLADRAFT_418199	578457	Serpula lacrymans var. lacrymans (strain S7.9)	Basidiomycota	-
Hypma_10904	39966	Hypsizygus marmoreus	Basidiomycota	-
PHLGIDRAFT_371020	745531	Phlebiopsis gigantea 11061_1 CR5-6	Basidiomycota	-
PHACADRAFT_127221	650164	Phanerochaete carnosa (strain HHB-10118-sp)	Basidiomycota	-
SCHPADRAFT_924923	27342	Schizopora paradoxa	Basidiomycota	-
AGABI2DRAFT_178041	936046	Agaricus bisporus var. bisporus H97	Basidiomycota	-
V565_213240	1423351	Rhizoctonia solani 123E	Basidiomycota	-
M404DRAFT_1001160	870435	Pisolithus tinctorius Marx 270	Basidiomycota	-
CYLTODRAFT_490732	1314674	Cylindrobasidium torrendii FP15055 ss-10	Basidiomycota	-
HETIRDRAFT_66488	747525	Heterobasidion irregulare TC 32-1	Basidiomycota	-
SCHCODRAFT_255991	578458	Schizophyllum commune H4-8	Basidiomycota	-
BOTBODRAFT_166803	930990	Botryobasidium botryosum FD-172 SS1	Basidiomycota	-
BOTBODRAFT_410115	930990	Botryobasidium botryosum FD-172 SS1	Basidiomycota	-
V565_135680	1423351	Rhizoctonia solani 123E	Basidiomycota	-
HYDPIDRAFT_114897	994086	Hydnomerulius pinastri MD-312	Basidiomycota	-
PISMIDRAFT_256183	765257	Pisolithus microcarpus 441	Basidiomycota	-
M422DRAFT_252798	990650	Sphaerobolus stellatus SS14	Basidiomycota	-
GLOTRDRAFT_119834	670483	Gloeophyllum trabeum ATCC 11539	Basidiomycota	-
SERLA73DRAFT_109083	936435	Serpula lacrymans var. lacrymans (strain S7.3)	Basidiomycota	-
SERLADRAFT_438737	578457	Serpula lacrymans var. lacrymans (strain S7.9)	Basidiomycota	-
FISHEDRAFT_50652	1128425	Fistulina hepatica ATCC 64428	Basidiomycota	-
GYMLUDRAFT_40242	944289	Gymnopus luxurians FD-317 M1	Basidiomycota	-
FOMPIDRAFT_1111510	743788	Fomitopsis pinicola FP-58527 SS1	Basidiomycota	-
FIBSPDRAFT_806079	436010	Fibulorhizoctonia sp. CBS 109695	Basidiomycota	-
J132_10498	1306850	Termitomyces sp. J132	Basidiomycota	-
GYMLUDRAFT_265017	944289	Gymnopus luxurians FD-317 M1	Basidiomycota	-
HYPSUDRAFT_67496	945553	Hypholoma sublateritium FD-334 SS-4	Basidiomycota	-
PILCRDRAFT_821447	765440	Piloderma croceum F 1598	Basidiomycota	-
HYDPIDRAFT_34379	994086	Hydnomerulius pinastri MD-312	Basidiomycota	-
HYDPIDRAFT_33308	994086	Hydnomerulius pinastri MD-312	Basidiomycota	-
PILCRDRAFT_12194	765440	Piloderma croceum F 1598	Basidiomycota	-
FIBSPDRAFT_773546	436010	Fibulorhizoctonia sp. CBS 109695	Basidiomycota	-
PLEOSDRAFT_1066416	1137138	Pleurotus ostreatus PC15	Basidiomycota	-
FOMPIDRAFT_1038850	743788	Fomitopsis pinicola FP-58527 SS1	Basidiomycota	-
FIBSPDRAFT_916086	436010	Fibulorhizoctonia sp. CBS 109695	Basidiomycota	-
SCHPADRAFT_829177	27342	Schizopora paradoxa	Basidiomycota	-
SERLA73DRAFT_162904	936435	Serpula lacrymans var. lacrymans (strain S7.3)	Basidiomycota	-
CYLTODRAFT_493853	1314674	Cylindrobasidium torrendii FP15055 ss-10	Basidiomycota	-
PHLGIDRAFT_105771	745531	Phlebiopsis gigantea 11061_1 CR5-6	Basidiomycota	-
BOTBODRAFT_146290	930990	Botryobasidium botryosum FD-172 SS1	Basidiomycota	-
PUNSTDRAFT_146183	741275	Punctularia strigosozonata HHB-11173 SS5	Basidiomycota	-
BN946_scf184857.g20	5643	Pycnoporus cinnabarinus	Basidiomycota	-
HYDPIDRAFT_33310	994086	Hydnomerulius pinastri MD-312	Basidiomycota	-
PHLGIDRAFT_36164	745531	Phlebiopsis gigantea 11061_1 CR5-6	Basidiomycota	-
FIBSPDRAFT_832070	436010	Fibulorhizoctonia sp. CBS 109695	Basidiomycota	-
PHACADRAFT_154467	650164	Phanerochaete carnosa (strain HHB-10118-sp)	Basidiomycota	-
PHACADRAFT_260612	650164	Phanerochaete carnosa (strain HHB-10118-sp)	Basidiomycota	-
FIBRA_02808	599839	Fibroporia radiculosa	Basidiomycota	-
RSAG8_07613	1287689	Rhizoctonia solani AG-8 WAC10335	Basidiomycota	-
BN946_scf184493.g17	5643	Pycnoporus cinnabarinus	Basidiomycota	-
[truncated: 1,586 more rows]
